# Supplementary material for: A Truncated Singleton NLR Causes Hybrid Necrosis in Arabidopsis thaliana
Source: Mol Biol Evol. 2020 Sep 23;38(2):557–74. doi: 10.1093/molbev/msaa245 (PMC7826191; doi:10.1093/molbev/msaa245)
Supplement: msaa245_Supplementary_Data [file msaa245_supplementary_data.zip]

Archive with 3 entries (2 files):
- msaa245-suppl_data/
- msaa245-suppl_data/Barragan2020_DM10_SupplementalTables.xlsx
- msaa245-suppl_data/Barragan2020_DM10_SupplementaryFigures.docx
