# Supplementary material for: A Truncated Singleton NLR Causes Hybrid Necrosis in Arabidopsis thaliana
Source: Mol Biol Evol. 2020 Sep 23;38(2):557–74. doi: 10.1093/molbev/msaa245 (PMC7826191; doi:10.1093/molbev/msaa245)
Supplement: msaa245_Supplementary_Data [file msaa245_supplementary_data.zip › msaa245-suppl_data/Barragan2020_DM10_SupplementalTables.xlsx]

## Sheet: TableS1
	# of genes			# of NLRs
Genotype comparison	upregulated	downregulated	total (n)	upregulated	downregulated	total (n)
F1 vs. MPV	5597	6062	11659	92	3	95
F1 vs. Cdm-0	5863	6124	11987	96	7	103
F1 vs. TueScha-9	5763	6091	11854	92	5	97
Cdm-0 vs. TueScha-9	806	788	1594	28	34	62
Ler/Kas-2 NIL vs. Kas-2	5213	4055	9268	102	2	104
Table S1. Number of significantly (|log2FoldChange| >1, padj <0.01) differentially expressed (NLR) genes in different genotype comparisons. Related to Fig 1.

## Sheet: TableS2
Top 1000 DEG F1 vs. MPV Cdm-0 x TueScha-9						Top 1000 upregulated genes F1 vs. MPV Cdm-0 x TueScha-9						Top 1000 downregulated genes F1 vs. MPV Cdm-0 x TueScha-9						Top 1000 DEG Ler/Kas-2 NIL vs. Kas-2
GO term	Description	Number in input list	Number in BG/Ref	p value	FDR	GO term	Description	Number in input list	Number in BG/Ref	p value	FDR	GO term	Description	Number in input list	Number in BG/Ref	p value	FDR	GO term	Description	Number in input list	Number in BG/Ref	p value	FDR
GO:0006952	defense response	194	1653	3.6e-47	1.8e-43	GO:0006952	defense response	247	1653	4.3e-81	1.8e-77	GO:0000911	cytokinesis by cell plate formation	56	204	3.2e-29	1.7e-25	GO:0050896	response to stimulus	187	4057	2e-15	3.8e-12
GO:0051707	response to other organism	177	1421	5.3e-46	1.3e-42	GO:0045087	innate immune response	179	930	3.5e-72	7.3e-69	GO:0033205	cytokinesis during cell cycle	56	208	7.4e-29	2e-25	GO:0006950	response to stress	113	2320	8e-11	7.7e-08
GO:0009607	response to biotic stimulus	193	1687	2e-45	3.3e-42	GO:0002376	immune system process	181	984	2.6e-70	2.7e-67	GO:0000910	cytokinesis	58	235	3.6e-28	6.3e-25	GO:0010876	lipid localization	10	24	6.2e-09	3.9e-06
GO:0050896	response to stimulus	422	6292	7.1e-45	8.6e-42	GO:0006955	immune response	181	984	2.6e-70	2.7e-67	GO:0007017	microtubule-based process	61	313	7.9e-25	1e-21	GO:0006952	defense response	48	766	3.6e-08	1.7e-05
GO:0010033	response to organic substance	251	2754	1.2e-43	1.1e-40	GO:0051707	response to other organism	212	1421	1.4e-68	1.2e-65	GO:0051301	cell division	63	363	3e-23	3.2e-20	GO:0007018	microtubule-based movement	11	46	1.3e-07	4.9e-05
GO:0009814	defense response to fungus, incompatible interaction	107	536	1.5e-43	1.3e-40	GO:0009607	response to biotic stimulus	227	1687	2.7e-66	1.9e-63	GO:0048731	system development	166	2083	1.5e-22	1.2e-19	GO:0006915	apoptosis	18	159	4.7e-07	0.00013
GO:0009627	systemic acquired resistance	97	445	2.7e-42	1.9e-39	GO:0006950	response to stress	357	4089	1.6e-62	9.3e-60	GO:0048513	organ development	166	2083	1.5e-22	1.2e-19	GO:0042221	response to chemical stimulus	92	2085	4e-07	0.00013
GO:0042221	response to chemical stimulus	310	3978	3.8e-42	2.3e-39	GO:0009814	defense response, incompatible interaction	130	536	7.3e-62	3.8e-59	GO:0009886	post-embryonic morphogenesis	72	503	4.9e-22	3.2e-19	GO:0016265	death	24	286	1e-06	0.00018
GO:0045087	innate immune response	133	930	6.4e-40	3.5e-37	GO:0042221	response to chemical stimulus	348	3978	8.3e-61	3.9e-58	GO:0000226	microtubule cytoskeleton organization	51	246	5.5e-22	3.3e-19	GO:0012501	programmed cell death	22	244	9.4e-07	0.00018
GO:0002376	immune system process	136	984	2.2e-39	9.7e-37	GO:0050896	response to stimulus	455	6292	2.2e-60	9e-58	GO:0048856	anatomical structure development	225	3396	5.8e-21	2.8e-18	GO:0008219	cell death	24	286	1e-06	0.00018
GO:0006955	immune response	136	984	2.2e-39	9.7e-37	GO:0009627	systemic acquired resistance	118	445	1.3e-59	5.1e-57	GO:0048646	anatomical structure formation involved in morphogenesis	57	331	5.3e-21	2.8e-18	GO:0007017	microtubule-based process	15	114	7.6e-07	0.00018
GO:0051704	multi-organism process	187	1820	5.2e-38	2.1e-35	GO:0051704	multi-organism process	224	1820	4.6e-59	1.6e-56	GO:0048645	organ formation	44	192	1.4e-20	6e-18	GO:0048511	rhythmic process	12	75	1.6e-06	0.00023
GO:0050832	defense response to fungus	80	342	7.8e-37	2.9e-34	GO:0010033	response to organic substance	272	2754	6.1e-55	2e-52	GO:0019684	photosynthesis, light reaction	54	333	6.3e-19	2.6e-16	GO:0007623	circadian rhythm	12	75	1.6e-06	0.00023
GO:0009697	salicylic acid biosynthetic process	65	209	3e-36	1.1e-33	GO:0050832	defense response to fungus	100	342	9.7e-54	2.9e-51	GO:0048449	floral organ formation	40	174	7e-19	2.7e-16	GO:0007059	chromosome segregation	8	27	1.7e-06	0.00024
GO:0009696	salicylic acid metabolic process	66	222	8.5e-36	2.8e-33	GO:0009697	salicylic acid biosynthetic process	82	209	3.7e-52	1e-49	GO:0048453	sepal formation	28	72	1.7e-18	5.5e-16	GO:0009753	response to jasmonic acid stimulus	20	215	1.9e-06	0.00024
GO:0009751	response to salicylic acid stimulus	90	470	1.9e-35	5.9e-33	GO:0009620	response to fungus	114	499	7e-52	1.8e-49	GO:0048447	sepal morphogenesis	28	72	1.7e-18	5.5e-16	GO:0009628	response to abiotic stimulus	68	1471	3.3e-06	0.00039
GO:0071446	cellular response to salicylic acid stimulus	78	351	1.3e-34	3.8e-32	GO:0009751	response to salicylic acid stimulus	110	470	6.2e-51	1.5e-48	GO:0048446	petal morphogenesis	30	88	2e-18	6.3e-16	GO:0051171	regulation of nitrogen compound metabolic process	80	1888	9.8e-06	0.0011
GO:0006950	response to stress	294	4089	1.6e-33	4.3e-31	GO:0009696	salicylic acid metabolic process	82	222	1.6e-50	3.8e-48	GO:0048451	petal formation	28	73	2.2e-18	6.6e-16	GO:0019219	regulation of nucleobase, nucleoside, nucleotide and nucleic acid metabolic process	78	1847	1.4e-05	0.0015
GO:0009863	salicylic acid mediated signaling pathway	76	349	3.1e-33	8e-31	GO:0071446	cellular response to salicylic acid stimulus	96	351	1.9e-49	4.2e-47	GO:0048464	flower calyx development	28	78	9.2e-18	2.4e-15	GO:0009314	response to radiation	35	613	1.7e-05	0.0017
GO:0009620	response to fungus	89	499	5.4e-33	1.3e-30	GO:0009863	salicylic acid mediated signaling pathway	94	349	6.2e-48	1.3e-45	GO:0048442	sepal development	28	78	9.2e-18	2.4e-15	GO:0006350	transcription	80	1923	1.8e-05	0.0017
GO:0070887	cellular response to chemical stimulus	147	1417	5.2e-30	1.2e-27	GO:0051716	cellular response to stimulus	233	2355	2.6e-46	5.1e-44	GO:0009653	anatomical structure morphogenesis	138	1783	1e-17	2.6e-15	GO:0045449	regulation of transcription	76	1802	1.9e-05	0.0017
GO:0009719	response to endogenous stimulus	157	1615	3.2e-29	7.1e-27	GO:0070887	cellular response to chemical stimulus	176	1417	4e-46	7.5e-44	GO:0015979	photosynthesis	59	435	2.8e-17	6.7e-15	GO:0007127	meiosis I	7	28	2e-05	0.0017
GO:0009617	response to bacterium	89	577	7.1e-29	1.5e-26	GO:0031347	regulation of defense response	106	529	1.3e-43	2.2e-41	GO:0009887	organ morphogenesis	72	629	3.4e-17	7.8e-15	GO:0009889	regulation of biosynthetic process	78	1881	2.6e-05	0.0021
GO:0031347	regulation of defense response	83	529	2e-27	4.1e-25	GO:0010200	response to chitin	96	421	1.3e-43	2.2e-41	GO:0016570	histone modification	53	371	1.7e-16	3.8e-14	GO:0031326	regulation of cellular biosynthetic process	78	1881	2.6e-05	0.0021
GO:0031348	negative regulation of defense response	61	273	2.2e-27	4.3e-25	GO:0080134	regulation of response to stress	107	544	2.2e-43	3.7e-41	GO:0048563	post-embryonic organ morphogenesis	42	233	2e-16	3.9e-14	GO:0006355	regulation of transcription, DNA-dependent	48	987	2.8e-05	0.0021
GO:0080134	regulation of response to stress	84	544	2.6e-27	4.8e-25	GO:0023052	signaling	225	2376	9.5e-42	1.5e-39	GO:0048465	corolla development	31	117	2.1e-16	3.9e-14	GO:0010033	response to organic substance	60	1342	3.1e-05	0.0023
GO:0000165	MAPKKK cascade	54	209	5.8e-27	1e-24	GO:0031348	negative regulation of defense response	78	273	2.1e-41	3.3e-39	GO:0032502	developmental process	241	4094	1.9e-16	3.9e-14	GO:0051252	regulation of RNA metabolic process	48	996	3.5e-05	0.0025
GO:0009862	systemic acquired resistance, salicylic acid mediated signaling pathway	58	251	9.9e-27	1.7e-24	GO:0071310	cellular response to organic substance	153	1234	8.7e-40	1.3e-37	GO:0048441	petal development	31	117	2.1e-16	3.9e-14	GO:0050789	regulation of biological process	133	3697	3.6e-05	0.0025
GO:0007243	protein kinase cascade	55	223	1.4e-26	2.3e-24	GO:0012501	programmed cell death	93	451	3.6e-39	5.2e-37	GO:0048444	floral organ morphogenesis	42	233	2e-16	3.9e-14	GO:0010556	regulation of macromolecule biosynthetic process	76	1843	3.9e-05	0.0026
GO:0002682	regulation of immune system process	71	419	2.6e-25	4e-23	GO:0002682	regulation of immune system process	90	419	3.9e-39	5.3e-37	GO:0008283	cell proliferation	44	269	8.8e-16	1.6e-13	GO:0032774	RNA biosynthetic process	49	1040	4.9e-05	0.003
GO:0050776	regulation of immune response	71	419	2.6e-25	4e-23	GO:0050776	regulation of immune response	90	419	3.9e-39	5.3e-37	GO:0016569	covalent chromatin modification	55	419	1.2e-15	2e-13	GO:0006351	transcription, DNA-dependent	49	1039	4.8e-05	0.003
GO:0009867	jasmonic acid mediated signaling pathway	59	282	3e-25	4.5e-23	GO:0048583	regulation of response to stimulus	111	667	5.8e-39	7.6e-37	GO:0007010	cytoskeleton organization	61	507	1.2e-15	2e-13	GO:0010035	response to inorganic substance	20	279	6.4e-05	0.0038
GO:0071395	cellular response to jasmonic acid stimulus	59	282	3e-25	4.5e-23	GO:0008219	cell death	97	500	6.7e-39	8.3e-37	GO:0051567	histone H3-K9 methylation	36	180	1.7e-15	2.8e-13	GO:0080090	regulation of primary metabolic process	78	1952	8.3e-05	0.0048
GO:0045088	regulation of innate immune response	70	415	7.1e-25	1e-22	GO:0016265	death	97	500	6.7e-39	8.3e-37	GO:0007049	cell cycle	79	802	2.1e-15	3.2e-13	GO:0006139	nucleobase, nucleoside, nucleotide and nucleic acid metabolic process	116	3198	8.7e-05	0.0049
GO:0023052	signaling	187	2376	1.7e-24	2.4e-22	GO:0045088	regulation of innate immune response	89	415	1.2e-38	1.4e-36	GO:0016568	chromatin modification	55	447	1.4e-14	2.1e-12	GO:0009719	response to endogenous stimulus	49	1068	9.1e-05	0.005
GO:0007165	signal transduction	149	1670	3.2e-24	4.4e-22	GO:0009753	response to jasmonic acid stimulus	94	471	1.4e-38	1.6e-36	GO:0009908	flower development	85	948	2.4e-14	3.5e-12	GO:0050794	regulation of cellular process	121	3375	9.7e-05	0.0052
GO:0071310	cellular response to organic substance	124	1234	3.6e-24	4.8e-22	GO:0007165	signal transduction	178	1670	1.7e-38	1.9e-36	GO:0022402	cell cycle process	63	586	4.7e-14	6.7e-12	GO:0009251	glucan catabolic process	5	15	0.0001	0.0052
GO:0051716	cellular response to stimulus	185	2355	3.9e-24	5e-22	GO:0010941	regulation of cell death	87	405	7.6e-38	8.3e-36	GO:0032501	multicellular organismal process	227	4020	1.4e-13	2e-11	GO:0005983	starch catabolic process	5	15	0.0001	0.0052
GO:0009753	response to jasmonic acid stimulus	73	471	6.1e-24	7.6e-22	GO:0000165	MAPKKK cascade	66	209	2.3e-37	2.5e-35	GO:0007275	multicellular organismal development	220	3864	1.7e-13	2.4e-11	GO:0031323	regulation of cellular metabolic process	80	2036	0.00011	0.0056
GO:0012501	programmed cell death	71	451	1.2e-23	1.4e-21	GO:0009617	response to bacterium	101	577	4.1e-37	4.3e-35	GO:0016572	histone phosphorylation	21	61	2.2e-13	2.9e-11	GO:0065007	biological regulation	144	4188	0.00013	0.0063
GO:0042742	defense response to bacterium	66	394	2.3e-23	2.7e-21	GO:0007243	protein kinase cascade	67	223	8.5e-37	8.7e-35	GO:0034968	histone lysine methylation	38	243	2.8e-13	3.7e-11	GO:0010468	regulation of gene expression	78	2001	0.00018	0.0078
GO:0010200	response to chitin	68	421	3e-23	3.4e-21	GO:0009862	systemic acquired resistance, salicylic acid mediated signaling pathway	70	251	1.2e-36	1.2e-34	GO:0009765	photosynthesis, light harvesting	18	41	4.2e-13	5.3e-11	GO:0044247	cellular polysaccharide catabolic process	5	17	0.00017	0.0078
GO:0010310	regulation of hydrogen peroxide metabolic process	47	187	3.4e-23	3.8e-21	GO:0048585	negative regulation of response to stimulus	80	349	1.4e-36	1.4e-34	GO:0022621	shoot system development	69	723	5.3e-13	6.2e-11	GO:0006310	DNA recombination	8	56	0.00017	0.0078
GO:0048585	negative regulation of response to stimulus	62	349	3.5e-23	3.9e-21	GO:0009867	jasmonic acid mediated signaling pathway	73	282	2.2e-36	2e-34	GO:0048367	shoot development	69	723	5.3e-13	6.2e-11	GO:0051716	cellular response to stimulus	40	840	0.00019	0.0083
GO:0048583	regulation of response to stimulus	86	667	3.6e-23	3.9e-21	GO:0071395	cellular response to jasmonic acid stimulus	73	282	2.2e-36	2e-34	GO:0048437	floral organ development	62	605	5.1e-13	6.2e-11	GO:0010218	response to far red light	8	57	0.00019	0.0083
GO:0080010	regulation of oxygen and reactive oxygen species metabolic process	47	188	4.1e-23	4.3e-21	GO:0033554	cellular response to stress	161	1473	7.4e-36	6.6e-34	GO:0048569	post-embryonic organ development	62	608	6.2e-13	7.2e-11	GO:0051327	M phase of meiotic cell cycle	7	43	0.00022	0.0088
GO:0008219	cell death	73	500	1.4e-22	1.4e-20	GO:0009626	plant-type hypersensitive response	84	401	7.3e-36	6.6e-34	GO:0010016	shoot morphogenesis	57	529	7.2e-13	8.1e-11	GO:0007126	meiosis	7	43	0.00022	0.0088
GO:0016265	death	73	500	1.4e-22	1.4e-20	GO:0034050	host programmed cell death induced by symbiont	84	402	8.5e-36	7.4e-34	GO:0010374	stomatal complex development	35	217	1.1e-12	1.2e-10	GO:0009416	response to light stimulus	31	596	0.00024	0.0096
GO:0009626	plant-type hypersensitive response	65	401	2.4e-22	2.4e-20	GO:0007242	intracellular signaling cascade	147	1252	9.1e-36	7.8e-34	GO:0051225	spindle assembly	18	45	1.5e-12	1.6e-10	GO:0060255	regulation of macromolecule metabolic process	79	2060	0.00026	0.0098
GO:0034050	host programmed cell death induced by symbiont	65	402	2.7e-22	2.6e-20	GO:0023060	signal transmission	178	1767	1.4e-35	1.1e-33	GO:0007051	spindle organization	18	48	3.6e-12	3.8e-10	GO:0007131	reciprocal meiotic recombination	5	19	0.00026	0.0098
GO:0007242	intracellular signaling cascade	121	1252	2.8e-22	2.7e-20	GO:0023046	signaling process	178	1768	1.5e-35	1.2e-33	GO:0048438	floral whorl development	54	510	5.4e-12	5.6e-10	GO:0000272	polysaccharide catabolic process	5	19	0.00026	0.0098
GO:0080135	regulation of cellular response to stress	63	379	3.4e-22	3.1e-20	GO:0043067	regulation of programmed cell death	83	397	2.2e-35	1.7e-33	GO:0065007	biological regulation	307	6222	1.9e-11	1.9e-09	GO:0030048	actin filament-based movement	5	20	0.00032	0.012
GO:0010941	regulation of cell death	65	405	3.8e-22	3.5e-20	GO:0080135	regulation of cellular response to stress	80	379	2.2e-34	1.7e-32	GO:0006325	chromatin organization	56	566	2.5e-11	2.5e-09	GO:0030705	cytoskeleton-dependent intracellular transport	5	20	0.00032	0.012
GO:0023060	signal transmission	149	1767	5.2e-22	4.7e-20	GO:0010363	regulation of plant-type hypersensitive response	79	371	3.4e-34	2.6e-32	GO:0006275	regulation of DNA replication	26	135	3e-11	2.9e-09	GO:0033554	cellular response to stress	23	399	0.00039	0.014
GO:0023046	signaling process	149	1768	5.5e-22	4.9e-20	GO:0006612	protein targeting to membrane	80	392	1.7e-33	1.3e-31	GO:0070925	organelle assembly	18	57	3.8e-11	3.6e-09	GO:0010224	response to UV-B	7	48	0.0004	0.014
GO:0010363	regulation of plant-type hypersensitive response	62	371	5.7e-22	4.9e-20	GO:0042742	defense response to bacterium	79	394	1.2e-32	9.2e-31	GO:0016571	histone methylation	38	296	5.7e-11	5.4e-09	GO:0009733	response to auxin stimulus	21	360	0.00059	0.02
GO:0043067	regulation of programmed cell death	64	397	6.5e-22	5.6e-20	GO:0019438	aromatic compound biosynthetic process	102	680	1.9e-32	1.4e-30	GO:0006479	protein amino acid methylation	38	305	1.2e-10	1.1e-08	GO:0019222	regulation of metabolic process	81	2210	0.00079	0.027
GO:0009595	detection of biotic stimulus	36	104	6.7e-22	5.6e-20	GO:0010310	regulation of hydrogen peroxide metabolic process	57	187	9.9e-32	7.2e-30	GO:0008213	protein amino acid alkylation	38	305	1.2e-10	1.1e-08	GO:0022403	cell cycle phase	9	93	0.00097	0.032
GO:0034976	response to endoplasmic reticulum stress	59	352	5.1e-21	4.2e-19	GO:0080010	regulation of oxygen and reactive oxygen species metabolic process	57	188	1.3e-31	8.9e-30	GO:0051726	regulation of cell cycle	37	293	1.6e-10	1.4e-08	GO:0005982	starch metabolic process	6	41	0.001	0.033
GO:0006612	protein targeting to membrane	62	392	6.9e-21	5.6e-19	GO:0071495	cellular response to endogenous stimulus	110	815	2.4e-31	1.7e-29	GO:0019344	cysteine biosynthetic process	31	210	1.6e-10	1.4e-08	GO:0010114	response to red light	8	77	0.0012	0.039
GO:0060548	negative regulation of cell death	42	174	2.6e-20	2.1e-18	GO:0009719	response to endogenous stimulus	159	1615	1.3e-30	8.9e-29	GO:0010103	stomatal complex morphogenesis	26	149	2e-10	1.7e-08	GO:0006807	nitrogen compound metabolic process	127	3826	0.0013	0.039
GO:0043069	negative regulation of programmed cell death	41	170	7.6e-20	6e-18	GO:0060548	negative regulation of cell death	53	174	1.4e-29	9.7e-28	GO:0006534	cysteine metabolic process	31	213	2.2e-10	1.9e-08	GO:0003774	motor activity	21	101	2.7e-12	8e-10
GO:0019438	aromatic compound biosynthetic process	80	680	2e-19	1.5e-17	GO:0009743	response to carbohydrate stimulus	106	812	3.9e-29	2.6e-27	GO:0009070	serine family amino acid biosynthetic process	31	222	5.4e-10	4.5e-08	GO:0017111	nucleoside-triphosphatase activity	59	792	1.7e-12	8e-10
GO:0071495	cellular response to endogenous stimulus	88	815	4.2e-19	3.2e-17	GO:0006725	cellular aromatic compound metabolic process	120	1022	4e-29	2.6e-27	GO:0009767	photosynthetic electron transport chain	19	80	6.7e-10	5.4e-08	GO:0016818	hydrolase activity, acting on acid anhydrides, in phosphorus-containing anhydrides	59	837	1.3e-11	1.7e-09
GO:0033554	cellular response to stress	125	1473	1.1e-18	8.2e-17	GO:0009595	detection of biotic stimulus	43	104	1.4e-28	9.1e-27	GO:0001708	cell fate specification	17	61	6.6e-10	5.4e-08	GO:0016817	hydrolase activity, acting on acid anhydrides	59	839	1.5e-11	1.7e-09
GO:0009725	response to hormone stimulus	119	1375	2.1e-18	1.5e-16	GO:0043069	negative regulation of programmed cell death	51	170	3.1e-28	1.9e-26	GO:0006342	chromatin silencing	32	242	9.7e-10	7.7e-08	GO:0016462	pyrophosphatase activity	59	832	1.1e-11	1.7e-09
GO:0051606	detection of stimulus	36	148	1.1e-17	7.9e-16	GO:0034976	response to endoplasmic reticulum stress	69	352	4.2e-28	2.6e-26	GO:0009791	post-embryonic development	132	2188	1.1e-09	8.9e-08	GO:0032559	adenyl ribonucleotide binding	76	1384	1.1e-09	6.2e-08
GO:0009723	response to ethylene stimulus	53	353	3.6e-17	2.6e-15	GO:0009723	response to ethylene stimulus	69	353	4.9e-28	3e-26	GO:0045814	negative regulation of gene expression, epigenetic	32	247	1.5e-09	1.2e-07	GO:0001883	purine nucleoside binding	79	1465	1.1e-09	6.2e-08
GO:0006725	cellular aromatic compound metabolic process	96	1022	4.7e-17	3.3e-15	GO:0002679	respiratory burst during defense response	42	121	1.6e-25	9.7e-24	GO:0051239	regulation of multicellular organismal process	59	694	1.6e-09	1.3e-07	GO:0001882	nucleoside binding	79	1465	1.1e-09	6.2e-08
GO:0046394	carboxylic acid biosynthetic process	100	1116	1.8e-16	1.2e-14	GO:0045730	respiratory burst	42	121	1.6e-25	9.7e-24	GO:0045165	cell fate commitment	17	69	3.3e-09	2.5e-07	GO:0005524	ATP binding	76	1377	8.6e-10	6.2e-08
GO:0016053	organic acid biosynthetic process	100	1116	1.8e-16	1.2e-14	GO:0071215	cellular response to abscisic acid stimulus	56	267	3e-24	1.8e-22	GO:0009773	photosynthetic electron transport in photosystem I	15	51	3.6e-09	2.7e-07	GO:0030554	adenyl nucleotide binding	79	1465	1.1e-09	6.2e-08
GO:0042743	hydrogen peroxide metabolic process	49	335	1.4e-15	9.6e-14	GO:0046394	carboxylic acid biosynthetic process	116	1116	4.8e-24	2.7e-22	GO:0009637	response to blue light	22	126	4.8e-09	3.6e-07	GO:0003777	microtubule motor activity	16	78	1.3e-09	6.8e-08
GO:0032787	monocarboxylic acid metabolic process	117	1481	2e-15	1.3e-13	GO:0016053	organic acid biosynthetic process	116	1116	4.8e-24	2.7e-22	GO:0044272	sulfur compound biosynthetic process	46	486	5.4e-09	3.9e-07	GO:0017076	purine nucleotide binding	83	1713	3.9e-08	1.8e-06
GO:0006800	oxygen and reactive oxygen species metabolic process	49	347	4.8e-15	3.2e-13	GO:0009738	abscisic acid mediated signaling pathway	54	252	8.3e-24	4.7e-22	GO:0010114	response to red light	20	104	5.7e-09	4.1e-07	GO:0032555	purine ribonucleotide binding	80	1631	4.3e-08	1.8e-06
GO:0009743	response to carbohydrate stimulus	78	812	1.6e-14	1.1e-12	GO:0051606	detection of stimulus	43	148	1.5e-23	8.4e-22	GO:0006306	DNA methylation	26	180	7e-09	4.8e-07	GO:0032553	ribonucleotide binding	80	1631	4.3e-08	1.8e-06
GO:0014070	response to organic cyclic substance	31	148	6.6e-14	4.2e-12	GO:0042743	hydrogen peroxide metabolic process	61	335	1.7e-23	9.1e-22	GO:0006305	DNA alkylation	26	180	7e-09	4.8e-07	GO:0003677	DNA binding	112	2892	8.5e-06	0.00033
GO:0010583	response to cyclopentenone	31	148	6.6e-14	4.2e-12	GO:0006800	oxygen and reactive oxygen species metabolic process	61	347	8.1e-23	4.4e-21	GO:0006346	methylation-dependent chromatin silencing	21	117	7e-09	4.8e-07	GO:0030528	transcription regulator activity	95	2417	2.5e-05	0.00092
GO:0043900	regulation of multi-organism process	28	118	7.7e-14	4.8e-12	GO:0044283	small molecule biosynthetic process	152	1865	1.6e-21	8.8e-20	GO:0006091	generation of precursor metabolites and energy	59	730	9.1e-09	6.2e-07	GO:0000166	nucleotide binding	90	2267	2.9e-05	0.001
GO:0043436	oxoacid metabolic process	143	2103	9.8e-14	5.9e-12	GO:0032787	monocarboxylic acid metabolic process	130	1481	6.8e-21	3.6e-19	GO:0006304	DNA modification	26	183	9.5e-09	6.4e-07	GO:0003700	transcription factor activity	86	2173	4.9e-05	0.0016
GO:0019752	carboxylic acid metabolic process	143	2103	9.8e-14	5.9e-12	GO:0009737	response to abscisic acid stimulus	78	621	1e-20	5.4e-19	GO:0009069	serine family amino acid metabolic process	32	271	1.2e-08	7.6e-07	GO:0004221	ubiquitin thiolesterase activity	8	47	5.8e-05	0.0018
GO:0006082	organic acid metabolic process	143	2105	1e-13	6.3e-12	GO:0043436	oxoacid metabolic process	161	2103	2.8e-20	1.4e-18	GO:0010218	response to far red light	19	99	1.4e-08	9.2e-07	GO:0016168	chlorophyll binding	7	38	0.00011	0.0032
GO:0044283	small molecule biosynthetic process	131	1865	1.4e-13	8.4e-12	GO:0019752	carboxylic acid metabolic process	161	2103	2.8e-20	1.4e-18	GO:0006996	organelle organization	121	2044	1.7e-08	1.1e-06	GO:0003678	DNA helicase activity	5	17	0.00017	0.0047
GO:0042180	cellular ketone metabolic process	143	2123	1.9e-13	1.1e-11	GO:0006082	organic acid metabolic process	161	2105	3.1e-20	1.5e-18	GO:0050793	regulation of developmental process	64	844	2e-08	1.3e-06	GO:0016787	hydrolase activity	122	3468	0.00019	0.0051
GO:0009414	response to water deprivation	51	416	2e-13	1.1e-11	GO:0009404	toxin metabolic process	45	211	5.6e-20	2.7e-18	GO:0051052	regulation of DNA metabolic process	26	198	4e-08	2.5e-06	GO:0004386	helicase activity	14	182	0.0004	0.01
GO:0009415	response to water	51	424	3.8e-13	2.2e-11	GO:0009407	toxin catabolic process	45	211	5.6e-20	2.7e-18	GO:0050789	regulation of biological process	250	5235	6.1e-08	3.8e-06	GO:0016790	thiolester hydrolase activity	9	90	0.00078	0.019
GO:0030968	endoplasmic reticulum unfolded protein response	33	185	5.4e-13	3e-11	GO:0042180	cellular ketone metabolic process	161	2123	6.7e-20	3.2e-18	GO:0006270	DNA replication initiation	15	66	6.9e-08	4.2e-06	GO:0005488	binding	327	11258	0.0021	0.047
GO:0034620	cellular response to unfolded protein	33	187	7e-13	3.9e-11	GO:0043900	regulation of multi-organism process	35	118	1.2e-19	5.6e-18	GO:0016043	cellular component organization	165	3141	8.5e-08	5.2e-06	GO:0004888	transmembrane receptor activity	12	171	0.0021	0.047
GO:0006986	response to unfolded protein	33	187	7e-13	3.9e-11	GO:0048519	negative regulation of biological process	113	1243	2.9e-19	1.4e-17	GO:0009733	response to auxin stimulus	40	431	8.7e-08	5.2e-06	GO:0005875	microtubule associated complex	11	42	5.8e-08	1.4e-05
GO:0009738	abscisic acid mediated signaling pathway	38	252	9.7e-13	5.3e-11	GO:0009415	response to water	60	424	2.3e-18	1.1e-16	GO:0016556	mRNA modification	18	101	9.1e-08	5.4e-06	GO:0044430	cytoskeletal part	19	160	1.1e-07	1.4e-05
GO:0071215	cellular response to abscisic acid stimulus	39	267	1.2e-12	6.4e-11	GO:0009414	response to water deprivation	59	416	4.1e-18	1.9e-16	GO:0010389	regulation of G2/M transition of mitotic cell cycle	15	69	1.1e-07	6.7e-06	GO:0015630	microtubule cytoskeleton	15	117	1e-06	8.6e-05
GO:0006984	ER-nuclear signaling pathway	33	193	1.5e-12	8e-11	GO:0006810	transport	222	3577	1.6e-17	7.2e-16	GO:0000086	G2/M transition of mitotic cell cycle	15	70	1.3e-07	7.8e-06	GO:0005856	cytoskeleton	19	192	1.5e-06	9.2e-05
GO:0009581	detection of external stimulus	20	60	1.6e-12	8.2e-11	GO:0042538	hyperosmotic salinity response	36	162	9.7e-17	4.4e-15	GO:0009888	tissue development	70	1015	1.4e-07	8.1e-06
GO:0071445	cellular response to protein stimulus	33	194	1.7e-12	8.9e-11	GO:0006605	protein targeting	88	906	9.7e-17	4.4e-15	GO:0009909	regulation of flower development	35	359	1.9e-07	1.1e-05
GO:0071216	cellular response to biotic stimulus	33	197	2.5e-12	1.3e-10	GO:0009725	response to hormone stimulus	114	1375	1.1e-16	4.9e-15	GO:0051329	interphase of mitotic cell cycle	15	73	2.2e-07	1.2e-05
GO:0042538	hyperosmotic salinity response	30	162	2.7e-12	1.4e-10	GO:0051234	establishment of localization	222	3652	1.4e-16	6.4e-15	GO:0007346	regulation of mitotic cell cycle	18	109	2.5e-07	1.4e-05
GO:0071456	cellular response to hypoxia	14	24	1e-11	5.2e-10	GO:0051179	localization	228	3819	3.4e-16	1.5e-14	GO:0051325	interphase	15	74	2.5e-07	1.4e-05
GO:0009404	toxin metabolic process	33	211	1.3e-11	6.3e-10	GO:0050794	regulation of cellular process	260	4595	7e-16	3e-14	GO:0051276	chromosome organization	56	752	2.7e-07	1.5e-05
GO:0009407	toxin catabolic process	33	211	1.3e-11	6.3e-10	GO:0009605	response to external stimulus	96	1087	9.8e-16	4.2e-14	GO:0009725	response to hormone stimulus	86	1375	2.8e-07	1.5e-05
GO:0001666	response to hypoxia	23	100	2.2e-11	1.1e-09	GO:0002252	immune effector process	44	273	1.4e-15	5.8e-14	GO:0040029	regulation of gene expression, epigenetic	43	508	3e-07	1.6e-05
GO:0002679	respiratory burst during defense response	25	121	2.3e-11	1.1e-09	GO:0014070	response to organic cyclic substance	33	148	1.7e-15	7e-14	GO:0006260	DNA replication	33	337	3.8e-07	2e-05
GO:0009733	response to auxin stimulus	48	431	2.2e-11	1.1e-09	GO:0010583	response to cyclopentenone	33	148	1.7e-15	7e-14	GO:0000097	sulfur amino acid biosynthetic process	31	309	5.3e-07	2.8e-05
GO:0045730	respiratory burst	25	121	2.3e-11	1.1e-09	GO:0030968	endoplasmic reticulum unfolded protein response	36	185	3.5e-15	1.5e-13	GO:0043687	post-translational protein modification	116	2075	5.7e-07	3e-05
GO:0071453	cellular response to oxygen levels	14	26	2.3e-11	1.1e-09	GO:0034620	cellular response to unfolded protein	36	187	4.7e-15	1.9e-13	GO:0016458	gene silencing	39	450	6.2e-07	3.1e-05
GO:0002237	response to molecule of bacterial origin	23	102	3.1e-11	1.5e-09	GO:0006986	response to unfolded protein	36	187	4.7e-15	1.9e-13	GO:0019220	regulation of phosphate metabolic process	26	231	6.2e-07	3.1e-05
GO:0070482	response to oxygen levels	23	104	4.4e-11	2e-09	GO:0006984	ER-nuclear signaling pathway	36	193	1.1e-14	4.4e-13	GO:0051174	regulation of phosphorus metabolic process	26	231	6.2e-07	3.1e-05
GO:0009605	response to external stimulus	84	1087	7e-11	3.2e-09	GO:0001666	response to hypoxia	27	100	1.2e-14	4.8e-13	GO:0007018	microtubule-based movement	14	69	6.2e-07	3.1e-05
GO:0009737	response to abscisic acid stimulus	58	621	1.2e-10	5.3e-09	GO:0071445	cellular response to protein stimulus	36	194	1.3e-14	5e-13	GO:0006740	NADPH regeneration	24	201	6.4e-07	3.1e-05
GO:0048519	negative regulation of biological process	91	1243	1.5e-10	6.8e-09	GO:0071216	cellular response to biotic stimulus	36	197	1.9e-14	7.4e-13	GO:0048366	leaf development	39	451	6.6e-07	3.2e-05
GO:0050794	regulation of cellular process	238	4595	3.1e-10	1.4e-08	GO:0070482	response to oxygen levels	27	104	2.7e-14	1.1e-12	GO:0031048	chromatin silencing by small RNA	18	118	7e-07	3.4e-05
GO:0009692	ethylene metabolic process	24	131	4.9e-10	2.1e-08	GO:0006886	intracellular protein transport	90	1044	3.1e-14	1.2e-12	GO:0009965	leaf morphogenesis	33	347	7e-07	3.4e-05
GO:0009693	ethylene biosynthetic process	24	131	4.9e-10	2.1e-08	GO:0034613	cellular protein localization	90	1059	6.5e-14	2.5e-12	GO:0006739	NADP metabolic process	24	204	8.1e-07	3.9e-05
GO:0043449	cellular alkene metabolic process	24	133	6.4e-10	2.7e-08	GO:0009692	ethylene metabolic process	29	131	1e-13	3.8e-12	GO:0022900	electron transport chain	19	133	8.5e-07	4e-05
GO:0043450	alkene biosynthetic process	24	133	6.4e-10	2.7e-08	GO:0009693	ethylene biosynthetic process	29	131	1e-13	3.8e-12	GO:0010817	regulation of hormone levels	39	456	8.4e-07	4e-05
GO:0006810	transport	194	3577	7.5e-10	3.2e-08	GO:0043449	cellular alkene metabolic process	29	133	1.4e-13	5.1e-12	GO:0009926	auxin polar transport	16	95	9.1e-07	4.2e-05
GO:0065007	biological regulation	300	6222	1.1e-09	4.8e-08	GO:0070727	cellular macromolecule localization	91	1093	1.4e-13	5.1e-12	GO:0043603	cellular amide metabolic process	25	222	1e-06	4.6e-05
GO:0006972	hyperosmotic response	32	251	2.6e-09	1.1e-07	GO:0043450	alkene biosynthetic process	29	133	1.4e-13	5.1e-12	GO:0010207	photosystem II assembly	22	177	1e-06	4.6e-05
GO:0051234	establishment of localization	194	3652	3.6e-09	1.5e-07	GO:0009581	detection of external stimulus	21	60	1.7e-13	6e-12	GO:0070838	divalent metal ion transport	23	195	1.3e-06	5.9e-05
GO:0006605	protein targeting	69	906	6.5e-09	2.7e-07	GO:0032870	cellular response to hormone stimulus	65	641	2e-13	7.2e-12	GO:0006629	lipid metabolic process	101	1772	1.5e-06	6.6e-05
GO:0051179	localization	199	3819	9.3e-09	3.8e-07	GO:0009755	hormone-mediated signaling pathway	62	600	3.5e-13	1.2e-11	GO:0046496	nicotinamide nucleotide metabolic process	24	212	1.5e-06	6.6e-05
GO:0051789	response to protein stimulus	39	376	1e-08	4.1e-07	GO:0045184	establishment of protein localization	93	1160	5.6e-13	1.9e-11	GO:0006769	nicotinamide metabolic process	24	212	1.5e-06	6.6e-05
GO:0050789	regulation of biological process	256	5235	1e-08	4.2e-07	GO:0015031	protein transport	93	1160	5.6e-13	1.9e-11	GO:0009719	response to endogenous stimulus	94	1615	1.5e-06	6.7e-05
GO:0023034	intracellular signaling pathway	41	433	4.5e-08	1.8e-06	GO:0071456	cellular response to hypoxia	15	24	7.8e-13	2.7e-11	GO:0060918	auxin transport	16	100	1.7e-06	7.2e-05
GO:0007568	aging	22	145	5.3e-08	2.1e-06	GO:0007568	aging	29	145	9.4e-13	3.2e-11	GO:0019362	pyridine nucleotide metabolic process	24	214	1.7e-06	7.5e-05
GO:0009755	hormone-mediated signaling pathway	50	600	6.6e-08	2.6e-06	GO:0071453	cellular response to oxygen levels	15	26	1.8e-12	6.2e-11	GO:0009914	hormone transport	16	101	1.9e-06	7.9e-05
GO:0032870	cellular response to hormone stimulus	51	641	1.9e-07	7.2e-06	GO:0006972	hyperosmotic response	37	251	2.7e-12	9.1e-11	GO:0006790	sulfur metabolic process	50	683	1.9e-06	7.9e-05
GO:0010260	organ senescence	17	96	2.5e-07	9.5e-06	GO:0050789	regulation of biological process	271	5235	3.6e-12	1.2e-10	GO:0045892	negative regulation of transcription, DNA-dependent	35	400	1.9e-06	7.9e-05
GO:0010149	senescence	17	96	2.5e-07	9.5e-06	GO:0033036	macromolecule localization	110	1541	3.8e-12	1.2e-10	GO:0016481	negative regulation of transcription	35	400	1.9e-06	7.9e-05
GO:0006886	intracellular protein transport	71	1044	2.5e-07	9.6e-06	GO:0002237	response to molecule of bacterial origin	24	102	4.5e-12	1.5e-10	GO:0051253	negative regulation of RNA metabolic process	35	400	1.9e-06	7.9e-05
GO:0023033	signaling pathway	44	519	2.6e-07	9.9e-06	GO:0023034	intracellular signaling pathway	49	433	6e-12	1.9e-10	GO:0006098	pentose-phosphate shunt	23	200	1.9e-06	7.9e-05
GO:0045184	establishment of protein localization	76	1160	3.7e-07	1.4e-05	GO:0008104	protein localization	93	1216	6.5e-12	2.1e-10	GO:0010033	response to organic substance	142	2754	2.1e-06	8.7e-05
GO:0015031	protein transport	76	1160	3.7e-07	1.4e-05	GO:0048523	negative regulation of cellular process	70	789	7.7e-12	2.5e-10	GO:0060255	regulation of macromolecule metabolic process	145	2829	2.2e-06	9e-05
GO:0034613	cellular protein localization	71	1059	4.1e-07	1.5e-05	GO:0065007	biological regulation	306	6222	2.7e-11	8.5e-10	GO:0010564	regulation of cell cycle process	19	144	2.5e-06	9.9e-05
GO:0015837	amine transport	29	272	4.6e-07	1.7e-05	GO:0006575	cellular amino acid derivative metabolic process	64	714	4.2e-11	1.3e-09	GO:0048827	phyllome development	40	497	2.5e-06	9.9e-05
GO:0009611	response to wounding	33	340	5.5e-07	2e-05	GO:0010260	organ senescence	22	96	5.4e-11	1.7e-09	GO:0048507	meristem development	40	498	2.6e-06	0.0001
GO:0048523	negative regulation of cellular process	57	789	6.8e-07	2.5e-05	GO:0010149	senescence	22	96	5.4e-11	1.7e-09	GO:0019222	regulation of metabolic process	159	3186	2.9e-06	0.00011
GO:0006865	amino acid transport	28	266	9.2e-07	3.3e-05	GO:0006865	amino acid transport	35	266	1.7e-10	5.4e-09	GO:0043414	macromolecule methylation	42	540	3.1e-06	0.00012
GO:0033036	macromolecule localization	92	1541	1e-06	3.6e-05	GO:0009611	response to wounding	40	340	1.9e-10	5.7e-09	GO:0044281	small molecule metabolic process	194	4065	3.2e-06	0.00012
GO:0008104	protein localization	77	1216	1.1e-06	3.7e-05	GO:0010167	response to nitrate	30	199	1.9e-10	5.9e-09	GO:0014070	response to organic cyclic substance	19	148	3.5e-06	0.00013
GO:0070727	cellular macromolecule localization	71	1093	1.2e-06	4.2e-05	GO:0023033	signaling pathway	51	519	2.3e-10	7e-09	GO:0042335	cuticle development	11	48	3.6e-06	0.00013
GO:0015849	organic acid transport	29	289	1.4e-06	5e-05	GO:0006970	response to osmotic stress	69	842	2.7e-10	8.1e-09	GO:0031323	regulation of cellular metabolic process	148	2928	3.6e-06	0.00013
GO:0002252	immune effector process	28	273	1.5e-06	5e-05	GO:0051789	response to protein stimulus	42	376	2.8e-10	8.4e-09	GO:0010583	response to cyclopentenone	19	148	3.5e-06	0.00013
GO:0006970	response to osmotic stress	58	842	2.2e-06	7.6e-05	GO:0009651	response to salt stress	66	788	2.9e-10	8.6e-09	GO:0045934	negative regulation of nucleobase, nucleoside, nucleotide and nucleic acid metabolic process	35	413	3.7e-06	0.00014
GO:0046942	carboxylic acid transport	28	283	2.8e-06	9.4e-05	GO:0015837	amine transport	35	272	3e-10	8.8e-09	GO:0009820	alkaloid metabolic process	24	225	3.8e-06	0.00014
GO:0006575	cellular amino acid derivative metabolic process	51	714	3.6e-06	0.00012	GO:0015849	organic acid transport	36	289	3.8e-10	1.1e-08	GO:0051172	negative regulation of nitrogen compound metabolic process	35	415	4.1e-06	0.00015
GO:0009651	response to salt stress	54	788	5.7e-06	0.00019	GO:0015706	nitrate transport	30	207	4.5e-10	1.3e-08	GO:0035266	meristem growth	21	179	4e-06	0.00015
GO:0042398	cellular amino acid derivative biosynthetic process	41	534	6.6e-06	0.00022	GO:0042398	cellular amino acid derivative biosynthetic process	51	534	5.8e-10	1.7e-08	GO:0032259	methylation	42	548	4.4e-06	0.00016
GO:0006555	methionine metabolic process	24	236	9.2e-06	0.0003	GO:0046942	carboxylic acid transport	35	283	7.8e-10	2.2e-08	GO:0010558	negative regulation of macromolecule biosynthetic process	35	418	4.7e-06	0.00017
GO:0055114	oxidation reduction	80	1364	9.8e-06	0.00032	GO:0046907	intracellular transport	97	1423	7.9e-10	2.2e-08	GO:0009825	multidimensional cell growth	16	111	5.5e-06	0.0002
GO:0009066	aspartate family amino acid metabolic process	26	278	1.5e-05	0.0005	GO:0006820	anion transport	39	350	1.3e-09	3.6e-08	GO:0080090	regulation of primary metabolic process	140	2761	5.8e-06	0.00021
GO:0008152	metabolic process	541	13633	2.6e-05	0.00085	GO:0015698	inorganic anion transport	33	266	2.2e-09	6.2e-08	GO:0009890	negative regulation of biosynthetic process	35	425	6.6e-06	0.00023
GO:0009628	response to abiotic stimulus	132	2635	2.8e-05	0.00091	GO:0019748	secondary metabolic process	87	1247	2.3e-09	6.3e-08	GO:0048608	reproductive structure development	96	1722	6.5e-06	0.00023
GO:0002831	regulation of response to biotic stimulus	6	15	5.1e-05	0.0016	GO:0031667	response to nutrient levels	39	367	4.4e-09	1.2e-07	GO:0031327	negative regulation of cellular biosynthetic process	35	425	6.6e-06	0.00023
GO:0044277	cell wall disassembly	6	15	5.1e-05	0.0016	GO:0031669	cellular response to nutrient levels	37	350	1.2e-08	3.4e-07	GO:0009957	epidermal cell fate specification	7	16	7e-06	0.00024
GO:0060871	cellular cell wall disassembly	6	15	5.1e-05	0.0016	GO:0051649	establishment of localization in cell	99	1554	1.4e-08	3.7e-07	GO:0010075	regulation of meristem growth	20	171	7.1e-06	0.00024
GO:0009830	cell wall modification during abscission	6	15	5.1e-05	0.0016	GO:0006811	ion transport	73	1019	1.7e-08	4.7e-07	GO:0006796	phosphate metabolic process	89	1571	8.1e-06	0.00027
GO:0009247	glycolipid biosynthetic process	14	107	6e-05	0.0019	GO:0009991	response to extracellular stimulus	40	406	1.9e-08	5.1e-07	GO:0006793	phosphorus metabolic process	89	1572	8.2e-06	0.00028
GO:0042631	cellular response to water deprivation	11	67	6e-05	0.0019	GO:0006555	methionine metabolic process	29	236	2.5e-08	6.6e-07	GO:0042127	regulation of cell proliferation	16	118	1.1e-05	0.00037
GO:0007047	cellular cell wall organization	6	16	6.8e-05	0.0021	GO:0051641	cellular localization	100	1613	4.1e-08	1.1e-06	GO:0009828	plant-type cell wall loosening	9	35	1.3e-05	0.00042
GO:0016045	detection of bacterium	6	16	6.8e-05	0.0021	GO:0009267	cellular response to starvation	35	336	4.2e-08	1.1e-06	GO:0010143	cutin biosynthetic process	6	11	1.2e-05	0.00042
GO:0009828	plant-type cell wall loosening	8	35	8.3e-05	0.0025	GO:0031668	cellular response to extracellular stimulus	38	388	5e-08	1.3e-06	GO:0048580	regulation of post-embryonic development	36	459	1.3e-05	0.00043
GO:0010150	leaf senescence	11	70	8.5e-05	0.0026	GO:0006979	response to oxidative stress	49	582	5.1e-08	1.3e-06	GO:0035304	regulation of protein amino acid dephosphorylation	17	135	1.4e-05	0.00047
GO:0019375	galactolipid biosynthetic process	13	99	0.0001	0.0031	GO:0071496	cellular response to external stimulus	38	389	5.3e-08	1.4e-06	GO:0006730	one-carbon metabolic process	42	578	1.5e-05	0.00047
GO:0019374	galactolipid metabolic process	13	100	0.00011	0.0034	GO:0009066	aspartate family amino acid metabolic process	31	278	6.2e-08	1.6e-06	GO:0022403	cell cycle phase	30	352	1.6e-05	0.00052
GO:0006664	glycolipid metabolic process	14	116	0.00013	0.0039	GO:0042594	response to starvation	35	344	7.2e-08	1.8e-06	GO:0035303	regulation of dephosphorylation	17	137	1.7e-05	0.00055
GO:0009625	response to insect	11	76	0.00016	0.0048	GO:0052542	callose deposition during defense response	14	62	2e-07	5e-06	GO:0031324	negative regulation of cellular metabolic process	35	449	1.9e-05	0.00062
GO:0046907	intracellular transport	76	1423	0.00028	0.0081	GO:0010286	heat acclimation	16	84	2.1e-07	5.3e-06	GO:0044042	glucan metabolic process	34	432	2.1e-05	0.00067
GO:0006949	syncytium formation	6	22	0.00029	0.0084	GO:0019375	galactolipid biosynthetic process	17	99	3.2e-07	8.1e-06	GO:0010073	meristem maintenance	26	286	2.1e-05	0.00067
GO:0044281	small molecule metabolic process	181	4065	0.00043	0.012	GO:0007154	cell communication	56	758	3.4e-07	8.4e-06	GO:0048869	cellular developmental process	82	1453	2.1e-05	0.00067
GO:0046467	membrane lipid biosynthetic process	15	149	0.00046	0.013	GO:0008152	metabolic process	551	13633	3.5e-07	8.6e-06	GO:0009741	response to brassinosteroid stimulus	15	114	2.8e-05	0.00089
GO:0019748	secondary metabolic process	67	1247	0.00054	0.015	GO:0019374	galactolipid metabolic process	17	100	3.7e-07	9e-06	GO:0050794	regulation of cellular process	208	4595	3.5e-05	0.0011
GO:0006629	lipid metabolic process	89	1772	0.00057	0.016	GO:0010150	leaf senescence	14	70	7.1e-07	1.7e-05	GO:0006949	syncytium formation	7	22	3.8e-05	0.0012
GO:0006468	protein amino acid phosphorylation	62	1134	0.00057	0.016	GO:0009247	glycolipid biosynthetic process	17	107	8.5e-07	2.1e-05	GO:0010629	negative regulation of gene expression	42	611	4.8e-05	0.0015
GO:0009695	jasmonic acid biosynthetic process	14	136	0.00058	0.016	GO:0048584	positive regulation of response to stimulus	15	84	1e-06	2.5e-05	GO:0031399	regulation of protein modification process	17	150	4.8e-05	0.0015
GO:0009831	plant-type cell wall modification during multidimensional cell growth	6	26	0.00062	0.017	GO:0055114	oxidation reduction	82	1364	2.3e-06	5.4e-05	GO:0006733	oxidoreduction coenzyme metabolic process	24	267	5.1e-05	0.0016
GO:0006979	response to oxidative stress	37	582	0.00063	0.017	GO:0006664	glycolipid metabolic process	17	116	2.3e-06	5.5e-05	GO:0000038	very-long-chain fatty acid metabolic process	10	55	5.7e-05	0.0017
GO:0009646	response to absence of light	7	37	0.00063	0.017	GO:0031349	positive regulation of defense response	11	47	3e-06	7.1e-05	GO:0044085	cellular component biogenesis	81	1480	6.4e-05	0.0019
GO:0015706	nitrate transport	18	207	0.00067	0.018	GO:0009695	jasmonic acid biosynthetic process	18	136	4.3e-06	0.0001	GO:0007389	pattern specification process	28	345	6.7e-05	0.002
GO:0031408	oxylipin biosynthetic process	14	142	0.00085	0.023	GO:0000041	transition metal ion transport	25	243	4.3e-06	0.0001	GO:0019761	glucosinolate biosynthetic process	18	172	7.6e-05	0.0022
GO:0042547	cell wall modification during multidimensional cell growth	6	28	0.00087	0.024	GO:0016036	cellular response to phosphate starvation	20	169	5.9e-06	0.00014	GO:0019758	glycosinolate biosynthetic process	18	172	7.6e-05	0.0022
GO:0009991	response to extracellular stimulus	28	406	0.00089	0.024	GO:0016045	detection of bacterium	7	16	7e-06	0.00016	GO:0016144	S-glycoside biosynthetic process	18	172	7.6e-05	0.0022
GO:0006811	ion transport	56	1019	0.00093	0.025	GO:0031408	oxylipin biosynthetic process	18	142	7.3e-06	0.00017	GO:0030003	cellular cation homeostasis	18	172	7.6e-05	0.0022
GO:0031668	cellular response to extracellular stimulus	27	388	0.00097	0.026	GO:0006519	cellular amino acid and derivative metabolic process	78	1324	8e-06	0.00018	GO:0048509	regulation of meristem development	21	223	8.1e-05	0.0023
GO:0006643	membrane lipid metabolic process	16	179	0.00099	0.026	GO:0009625	response to insect	13	76	8.1e-06	0.00018	GO:0000096	sulfur amino acid metabolic process	34	465	8.3e-05	0.0024
GO:0071496	cellular response to external stimulus	27	389	0.001	0.026	GO:0006468	protein amino acid phosphorylation	69	1134	1e-05	0.00023	GO:0006073	cellular glucan metabolic process	30	388	8.5e-05	0.0024
GO:0006874	cellular calcium ion homeostasis	6	29	0.001	0.027	GO:0061025	membrane fusion	26	275	1.1e-05	0.00025	GO:0019252	starch biosynthetic process	19	191	9e-05	0.0026
GO:0009817	defense response to fungus, incompatible interaction	7	41	0.0011	0.028	GO:0006944	cellular membrane fusion	26	275	1.1e-05	0.00025	GO:0006732	coenzyme metabolic process	36	508	9.3e-05	0.0026
GO:0010167	response to nitrate	17	199	0.0011	0.029	GO:0009628	response to abiotic stimulus	133	2635	1.2e-05	0.00027	GO:0010025	wax biosynthetic process	6	18	0.00011	0.0031
GO:0010286	heat acclimation	10	84	0.0013	0.033	GO:0010120	camalexin biosynthetic process	6	11	1.2e-05	0.00027	GO:0010605	negative regulation of macromolecule metabolic process	42	636	0.00011	0.0031
GO:0031323	regulation of cellular metabolic process	133	2928	0.0014	0.035	GO:0052317	camalexin metabolic process	6	11	1.2e-05	0.00027	GO:0046148	pigment biosynthetic process	24	282	0.00011	0.0031
GO:0009827	plant-type cell wall modification	18	222	0.0014	0.036	GO:0030001	metal ion transport	42	576	1.3e-05	0.00029	GO:0043412	macromolecule modification	150	3199	0.00012	0.0033
GO:0016036	cellular response to phosphate starvation	15	169	0.0015	0.038	GO:0046467	membrane lipid biosynthetic process	18	149	1.3e-05	0.00029	GO:0005982	starch metabolic process	21	230	0.00012	0.0033
GO:0018409	peptide or protein amino-terminal blocking	33	529	0.0016	0.04	GO:0052545	callose localization	14	93	1.3e-05	0.00029	GO:0071554	cell wall organization or biogenesis	57	963	0.00012	0.0034
GO:0018377	protein myristoylation	33	529	0.0016	0.04	GO:0033037	polysaccharide localization	14	94	1.5e-05	0.00032	GO:0065008	regulation of biological quality	87	1654	0.00013	0.0034
GO:0006499	N-terminal protein myristoylation	33	529	0.0016	0.04	GO:0010035	response to inorganic substance	66	1086	1.6e-05	0.00035	GO:0010166	wax metabolic process	6	19	0.00014	0.0039
GO:0006498	N-terminal protein lipidation	33	529	0.0016	0.04	GO:0042431	indole metabolic process	6	12	1.8e-05	0.00038	GO:0048638	regulation of developmental growth	23	269	0.00014	0.0039
GO:0018319	protein amino acid myristoylation	33	529	0.0016	0.04	GO:0052315	phytoalexin biosynthetic process	6	12	1.8e-05	0.00038	GO:0009718	anthocyanin biosynthetic process	10	63	0.00015	0.0042
GO:0006633	fatty acid biosynthetic process	22	303	0.0017	0.041	GO:0052314	phytoalexin metabolic process	6	12	1.8e-05	0.00038	GO:0055080	cation homeostasis	20	217	0.00015	0.0042
GO:0031365	N-terminal protein amino acid modification	33	533	0.0018	0.044	GO:0009700	indole phytoalexin biosynthetic process	6	12	1.8e-05	0.00038	GO:0008652	cellular amino acid biosynthetic process	35	503	0.00016	0.0043
GO:0015698	inorganic anion transport	20	266	0.0018	0.044	GO:0046217	indole phytoalexin metabolic process	6	12	1.8e-05	0.00038	GO:0005976	polysaccharide metabolic process	45	712	0.00016	0.0043
GO:0055074	calcium ion homeostasis	6	33	0.0018	0.044	GO:0009646	response to absence of light	9	37	1.8e-05	0.00038	GO:0055114	oxidation reduction	74	1364	0.00017	0.0045
GO:0051649	establishment of localization in cell	77	1554	0.0019	0.045	GO:0042435	indole derivative biosynthetic process	17	139	2e-05	0.00041	GO:0006873	cellular ion homeostasis	18	185	0.00018	0.0046
GO:0031667	response to nutrient levels	25	367	0.0019	0.046	GO:0009694	jasmonic acid metabolic process	18	160	3.2e-05	0.00066	GO:0009309	amine biosynthetic process	36	527	0.00018	0.0048
GO:0009308	amine metabolic process	55	1034	0.002	0.049	GO:0006796	phosphate metabolic process	86	1571	3.6e-05	0.00074	GO:0006261	DNA-dependent DNA replication	22	256	0.00019	0.0048
GO:0003824	catalytic activity	438	8787	5.4e-18	4.9e-15	GO:0006793	phosphorus metabolic process	86	1572	3.7e-05	0.00076	GO:0055082	cellular chemical homeostasis	18	186	0.00019	0.0048
GO:0046906	tetrapyrrole binding	43	407	1.1e-09	4.9e-07	GO:0044281	small molecule metabolic process	187	4065	3.9e-05	0.00079	GO:0000280	nuclear division	13	107	0.0002	0.0051
GO:0020037	heme binding	39	373	8.3e-09	2.5e-06	GO:0042434	indole derivative metabolic process	17	148	4.1e-05	0.00083	GO:0009416	response to light stimulus	66	1188	0.00021	0.0053
GO:0005506	iron ion binding	46	499	1.4e-08	3.2e-06	GO:0042430	indole and derivative metabolic process	17	148	4.1e-05	0.00083	GO:0016143	S-glycoside metabolic process	19	205	0.00021	0.0053
GO:0004553	hydrolase activity, hydrolyzing O-glycosyl compounds	41	423	2.5e-08	4.4e-06	GO:0006520	cellular amino acid metabolic process	55	882	4.4e-05	0.00088	GO:0019757	glycosinolate metabolic process	19	205	0.00021	0.0053
GO:0016798	hydrolase activity, acting on glycosyl bonds	42	448	4e-08	5.9e-06	GO:0002831	regulation of response to biotic stimulus	6	15	4.8e-05	0.00095	GO:0019760	glucosinolate metabolic process	19	205	0.00021	0.0053
GO:0004364	glutathione transferase activity	13	48	9.9e-08	1.3e-05	GO:0044277	cell wall disassembly	6	15	4.8e-05	0.00095	GO:0009892	negative regulation of metabolic process	42	659	0.00023	0.0057
GO:0016491	oxidoreductase activity	102	1691	1.6e-07	1.8e-05	GO:0060871	cellular cell wall disassembly	6	15	4.8e-05	0.00095	GO:0031326	regulation of cellular biosynthetic process	125	2631	0.00028	0.0071
GO:0016740	transferase activity	158	3012	3e-07	3e-05	GO:0016310	phosphorylation	76	1354	4.9e-05	0.00095	GO:0000278	mitotic cell cycle	24	302	0.00029	0.0072
GO:0009055	electron carrier activity	44	525	3.5e-07	3.2e-05	GO:0009830	cell wall modification during abscission	6	15	4.8e-05	0.00095	GO:0009889	regulation of biosynthetic process	125	2634	0.0003	0.0073
GO:0016705	oxidoreductase activity, acting on paired donors, with incorporation or reduction of molecular oxygen	40	462	5.6e-07	4.6e-05	GO:0042631	cellular response to water deprivation	11	67	5.5e-05	0.0011	GO:0009411	response to UV	21	247	0.0003	0.0073
GO:0016758	transferase activity, transferring hexosyl groups	35	396	1.8e-06	0.00014	GO:0031407	oxylipin metabolic process	18	168	5.7e-05	0.0011	GO:0040008	regulation of growth	24	304	0.00032	0.0078
GO:0019825	oxygen binding	25	234	2.7e-06	0.00019	GO:0007047	cellular cell wall organization	6	16	6.5e-05	0.0013	GO:0010556	regulation of macromolecule biosynthetic process	119	2491	0.00033	0.008
GO:0016757	transferase activity, transferring glycosyl groups	45	596	3.5e-06	0.00023	GO:0009266	response to temperature stimulus	58	962	6.5e-05	0.0013	GO:0006631	fatty acid metabolic process	38	587	0.00033	0.0081
GO:0016787	hydrolase activity	150	3099	4e-05	0.0024	GO:0006790	sulfur metabolic process	45	683	6.6e-05	0.0013	GO:0051171	regulation of nitrogen compound metabolic process	120	2517	0.00033	0.0081
GO:0004091	carboxylesterase activity	29	353	4.7e-05	0.0027	GO:0031323	regulation of cellular metabolic process	140	2928	8.5e-05	0.0016	GO:0019219	regulation of nucleobase, nucleoside, nucleotide and nucleic acid metabolic process	119	2496	0.00035	0.0085
GO:0008762	UDP-N-acetylmuramate dehydrogenase activity	9	43	5.4e-05	0.0029	GO:0009733	response to auxin stimulus	32	431	0.0001	0.0019	GO:0009314	response to radiation	68	1263	0.00038	0.0091
GO:0016684	oxidoreductase activity, acting on peroxide as acceptor	14	112	9.3e-05	0.0044	GO:0009987	cellular process	558	14419	0.00011	0.002	GO:0022607	cellular component assembly	49	832	0.0004	0.0095
GO:0004601	peroxidase activity	14	112	9.3e-05	0.0044	GO:0006643	membrane lipid metabolic process	18	179	0.00012	0.0022	GO:0009664	plant-type cell wall organization	27	369	0.00042	0.01
GO:0005230	extracellular ligand-gated ion channel activity	6	18	0.00012	0.0045	GO:0009808	lignin metabolic process	11	74	0.00012	0.0023	GO:0000079	regulation of cyclin-dependent protein kinase activity	9	60	0.00047	0.011
GO:0005231	excitatory extracellular ligand-gated ion channel activity	6	18	0.00012	0.0045	GO:0009308	amine metabolic process	60	1034	0.00013	0.0025	GO:0050801	ion homeostasis	20	240	0.00052	0.012
GO:0005234	extracellular-glutamate-gated ion channel activity	6	18	0.00012	0.0045	GO:0006812	cation transport	49	813	0.00024	0.0044	GO:0016310	phosphorylation	71	1354	0.00057	0.013
GO:0004970	ionotropic glutamate receptor activity	6	18	0.00012	0.0045	GO:0009873	ethylene mediated signaling pathway	14	125	0.00024	0.0045	GO:0009831	plant-type cell wall modification during multidimensional cell growth	6	26	0.00059	0.014
GO:0008066	glutamate receptor activity	6	19	0.00015	0.0055	GO:0044106	cellular amine metabolic process	55	947	0.00024	0.0045	GO:0044271	cellular nitrogen compound biosynthetic process	47	804	0.0006	0.014
GO:0043565	sequence-specific DNA binding	30	402	0.00017	0.0062	GO:0002684	positive regulation of immune system process	8	43	0.00027	0.0049	GO:0048878	chemical homeostasis	22	281	0.00061	0.014
GO:0016765	transferase activity, transferring alkyl or aryl (other than methyl) groups	14	123	0.00023	0.0079	GO:0045089	positive regulation of innate immune response	8	43	0.00027	0.0049	GO:0015674	di-, tri-valent inorganic cation transport	24	321	0.00065	0.015
GO:0005217	intracellular ligand-gated ion channel activity	6	22	0.00029	0.0096	GO:0050778	positive regulation of immune response	8	43	0.00027	0.0049	GO:0010155	regulation of proton transport	10	77	0.00065	0.015
GO:0004674	protein serine/threonine kinase activity	54	940	0.00044	0.014	GO:0009682	induced systemic resistance	6	22	0.00028	0.005	GO:0006464	protein modification process	128	2773	0.00071	0.016
GO:0043167	ion binding	140	3030	0.00052	0.016	GO:0071369	cellular response to ethylene stimulus	15	144	0.0003	0.0054	GO:0000003	reproduction	108	2272	0.00074	0.017
GO:0043169	cation binding	140	3029	0.00051	0.016	GO:0043090	amino acid import	10	75	0.00054	0.0097	GO:0006364	rRNA processing	24	324	0.00073	0.017
GO:0030570	pectate lyase activity	6	26	0.00062	0.017	GO:0034754	cellular hormone metabolic process	16	171	0.00058	0.01	GO:0006869	lipid transport	17	193	0.00075	0.017
GO:0016837	carbon-oxygen lyase activity, acting on polysaccharides	6	26	0.00062	0.017	GO:0009809	lignin biosynthetic process	8	49	0.00059	0.01	GO:0006468	protein amino acid phosphorylation	61	1134	0.00076	0.017
GO:0016717	oxidoreductase activity, acting on paired donors, with oxidation of a pair of donors resulting in the reduction of molecular oxygen to two molecules of water	6	27	0.00074	0.02	GO:0009409	response to cold	39	629	0.0006	0.011	GO:0048589	developmental growth	46	791	0.00076	0.017
GO:0016209	antioxidant activity	14	142	0.00085	0.022	GO:0046482	para-aminobenzoic acid metabolic process	7	38	0.00068	0.012	GO:0016072	rRNA metabolic process	24	325	0.00076	0.017
GO:0022834	ligand-gated channel activity	6	29	0.001	0.025	GO:0046655	folic acid metabolic process	7	38	0.00068	0.012	GO:0009639	response to red or far red light	28	406	0.00079	0.018
GO:0015276	ligand-gated ion channel activity	6	29	0.001	0.025	GO:0009684	indoleacetic acid biosynthetic process	12	108	0.0007	0.012	GO:0042547	cell wall modification during multidimensional cell growth	6	28	0.00083	0.018
GO:0004888	transmembrane receptor activity	8	58	0.0017	0.04	GO:0000096	sulfur amino acid metabolic process	31	465	0.00071	0.012	GO:0042221	response to chemical stimulus	174	3978	0.00086	0.019
GO:0004806	triglyceride lipase activity	7	45	0.0017	0.041	GO:0009683	indoleacetic acid metabolic process	12	109	0.00076	0.013	GO:0048466	androecium development	16	178	0.00087	0.019
GO:0016762	xyloglucan:xyloglucosyl transferase activity	6	33	0.0018	0.042	GO:0006874	cellular calcium ion homeostasis	6	29	0.00097	0.017	GO:0016051	carbohydrate biosynthetic process	58	1070	0.00086	0.019
GO:0016829	lyase activity	24	347	0.0019	0.043	GO:0016998	cell wall macromolecule catabolic process	6	29	0.00097	0.017	GO:0048443	stamen development	16	178	0.00087	0.019
GO:0005576	extracellular region	170	2824	6e-12	2e-09	GO:0009838	abscission	8	54	0.001	0.018	GO:0006470	protein amino acid dephosphorylation	18	214	0.00087	0.019
GO:0031225	anchored to membrane	25	249	7.4e-06	0.0012	GO:0000160	two-component signal transduction system (phosphorelay)	15	165	0.0011	0.019	GO:0016138	glycoside biosynthetic process	18	215	0.00091	0.02
GO:0048046	apoplast	32	406	4.1e-05	0.0045	GO:0010106	cellular response to iron ion starvation	12	116	0.0012	0.021	GO:0032268	regulation of cellular protein metabolic process	18	215	0.00091	0.02
GO:0030312	external encapsulating structure	42	621	8e-05	0.0066	GO:0030005	cellular di-, tri-valent inorganic cation homeostasis	9	70	0.0013	0.022	GO:0071669	plant-type cell wall organization or biogenesis	31	473	0.00094	0.02
GO:0005618	cell wall	41	618	0.00014	0.0094	GO:0019222	regulation of metabolic process	142	3186	0.0013	0.022	GO:0010468	regulation of gene expression	124	2695	0.00096	0.021
GO:0031226	intrinsic to plasma membrane	14	121	0.00019	0.011	GO:0009408	response to heat	22	303	0.0015	0.025	GO:0043481	anthocyanin accumulation in tissues in response to UV light	12	113	0.001	0.021
GO:0046658	anchored to plasma membrane	10	68	0.00029	0.013	GO:0055074	calcium ion homeostasis	6	33	0.0017	0.029	GO:0043480	pigment accumulation in tissues	12	113	0.001	0.021
						GO:0055085	transmembrane transport	38	648	0.0018	0.03	GO:0043473	pigmentation	12	113	0.001	0.021
						GO:0002218	activation of innate immune response	6	34	0.002	0.033	GO:0043478	pigment accumulation in response to UV light	12	113	0.001	0.021
						GO:0002253	activation of immune response	6	34	0.002	0.033	GO:0043476	pigment accumulation	12	113	0.001	0.021
						GO:0009851	auxin biosynthetic process	12	124	0.0021	0.034	GO:0043479	pigment accumulation in tissues in response to UV light	12	113	0.001	0.021
						GO:0009850	auxin metabolic process	13	142	0.0022	0.036	GO:0007167	enzyme linked receptor protein signaling pathway	13	130	0.0011	0.022
						GO:0006826	iron ion transport	12	126	0.0024	0.038	GO:0007169	transmembrane receptor protein tyrosine kinase signaling pathway	13	130	0.0011	0.022
						GO:0009698	phenylpropanoid metabolic process	26	405	0.003	0.048	GO:0003006	reproductive developmental process	98	2050	0.0011	0.023
						GO:0003824	catalytic activity	442	8787	8e-20	7.5e-17	GO:0042546	cell wall biogenesis	24	336	0.0012	0.024
						GO:0020037	heme binding	44	373	2.1e-11	1e-08	GO:0000271	polysaccharide biosynthetic process	36	590	0.0013	0.026
						GO:0046906	tetrapyrrole binding	44	407	2.7e-10	8.5e-08	GO:0006259	DNA metabolic process	45	790	0.0013	0.026
						GO:0005506	iron ion binding	49	499	5.4e-10	1.3e-07	GO:0071555	cell wall organization	37	613	0.0013	0.027
						GO:0016684	oxidoreductase activity, acting on peroxide as acceptor	21	112	3.5e-09	5.5e-07	GO:0046394	carboxylic acid biosynthetic process	59	1116	0.0014	0.027
						GO:0004601	peroxidase activity	21	112	3.5e-09	5.5e-07	GO:0016053	organic acid biosynthetic process	59	1116	0.0014	0.027
						GO:0016740	transferase activity	165	3012	5.3e-09	7.1e-07	GO:0000023	maltose metabolic process	14	152	0.0014	0.029
						GO:0016491	oxidoreductase activity	106	1691	8.9e-09	1e-06	GO:0006355	regulation of transcription, DNA-dependent	110	2372	0.0015	0.029
						GO:0009055	electron carrier activity	46	525	4.5e-08	4.7e-06	GO:0006633	fatty acid biosynthetic process	22	303	0.0015	0.03
						GO:0019825	oxygen binding	28	234	7.1e-08	6.7e-06	GO:0046283	anthocyanin metabolic process	10	87	0.0015	0.03
						GO:0004364	glutathione transferase activity	13	48	8.9e-08	7.6e-06	GO:0022414	reproductive process	104	2224	0.0015	0.03
						GO:0016209	antioxidant activity	21	142	1.3e-07	1e-05	GO:0016311	dephosphorylation	19	245	0.0015	0.03
						GO:0043167	ion binding	158	3030	2.5e-07	1.7e-05	GO:0045449	regulation of transcription	110	2376	0.0016	0.03
						GO:0043169	cation binding	158	3029	2.4e-07	1.7e-05	GO:0010440	stomatal lineage progression	8	58	0.0016	0.031
						GO:0001883	purine nucleoside binding	128	2333	3.4e-07	2e-05	GO:0000279	M phase	22	306	0.0017	0.033
						GO:0030554	adenyl nucleotide binding	128	2331	3.3e-07	2e-05	GO:0019748	secondary metabolic process	64	1247	0.0017	0.033
						GO:0001882	nucleoside binding	128	2341	4.1e-07	2.2e-05	GO:0070882	cellular cell wall organization or biogenesis	25	367	0.0017	0.033
						GO:0016301	kinase activity	84	1356	5.5e-07	2.9e-05	GO:0016137	glycoside metabolic process	20	268	0.0018	0.035
						GO:0004674	protein serine/threonine kinase activity	64	940	7.1e-07	3.5e-05	GO:0051252	regulation of RNA metabolic process	110	2388	0.0018	0.035
						GO:0004672	protein kinase activity	72	1113	8.5e-07	4e-05	GO:0019725	cellular homeostasis	23	328	0.0018	0.035
						GO:0016757	transferase activity, transferring glycosyl groups	45	596	2.8e-06	0.00013	GO:0048285	organelle fission	13	139	0.0018	0.035
						GO:0016758	transferase activity, transferring hexosyl groups	34	396	3.8e-06	0.00016	GO:0008610	lipid biosynthetic process	60	1159	0.002	0.037
						GO:0046872	metal ion binding	144	2853	5e-06	0.00021	GO:0031047	gene silencing by RNA	25	371	0.002	0.037
						GO:0017076	purine nucleotide binding	133	2595	6e-06	0.00023	GO:0010093	specification of floral organ identity	6	34	0.002	0.038
						GO:0043565	sequence-specific DNA binding	33	402	1.2e-05	0.00047	GO:0010092	specification of organ identity	6	34	0.002	0.038
						GO:0004553	hydrolase activity, hydrolyzing O-glycosyl compounds	34	423	1.4e-05	0.0005	GO:0005975	carbohydrate metabolic process	104	2249	0.0022	0.04
						GO:0016705	oxidoreductase activity, acting on paired donors, with incorporation or reduction of molecular oxygen	36	462	1.5e-05	0.00051	GO:0009625	response to insect	9	76	0.0021	0.04
						GO:0032559	adenyl ribonucleotide binding	112	2169	2.6e-05	0.00087	GO:0006812	cation transport	45	813	0.0022	0.04
						GO:0016773	phosphotransferase activity, alcohol group as acceptor	73	1275	3.8e-05	0.0012	GO:0051246	regulation of protein metabolic process	18	237	0.0025	0.046
						GO:0016798	hydrolase activity, acting on glycosyl bonds	34	448	4.1e-05	0.0013	GO:0016168	chlorophyll binding	14	32	1.8e-10	1.3e-07
						GO:0005509	calcium ion binding	23	258	8e-05	0.0024	GO:0003774	motor activity	19	86	1.9e-09	4.7e-07
						GO:0005230	extracellular ligand-gated ion channel activity	6	18	0.00011	0.003	GO:0003777	microtubule motor activity	17	66	1.8e-09	4.7e-07
						GO:0005231	excitatory extracellular ligand-gated ion channel activity	6	18	0.00011	0.003	GO:0004091	carboxylesterase activity	31	353	6.8e-06	0.0012
						GO:0005234	extracellular-glutamate-gated ion channel activity	6	18	0.00011	0.003	GO:0019207	kinase regulator activity	10	45	1.3e-05	0.0012
						GO:0004970	ionotropic glutamate receptor activity	6	18	0.00011	0.003	GO:0030570	pectate lyase activity	8	26	1.3e-05	0.0012
						GO:0008066	glutamate receptor activity	6	19	0.00014	0.0035	GO:0016538	cyclin-dependent protein kinase regulator activity	9	34	1e-05	0.0012
						GO:0016772	transferase activity, transferring phosphorus-containing groups	84	1590	0.00014	0.0035	GO:0016837	carbon-oxygen lyase activity, acting on polysaccharides	8	26	1.3e-05	0.0012
						GO:0048037	cofactor binding	34	479	0.00014	0.0035	GO:0019887	protein kinase regulator activity	9	42	4.4e-05	0.0036
						GO:0008194	UDP-glycosyltransferase activity	21	239	0.00019	0.0047	GO:0046906	tetrapyrrole binding	31	407	8.4e-05	0.0062
						GO:0032555	purine ribonucleotide binding	117	2429	0.00026	0.006	GO:0004497	monooxygenase activity	13	112	0.00029	0.02
						GO:0032553	ribonucleotide binding	117	2429	0.00026	0.006	GO:0016762	xyloglucan:xyloglucosyl transferase activity	7	33	0.00033	0.02
						GO:0005217	intracellular ligand-gated ion channel activity	6	22	0.00028	0.006	GO:0034357	photosynthetic membrane	54	355	7.8e-18	1.8e-15
						GO:0008762	UDP-N-acetylmuramate dehydrogenase activity	8	43	0.00027	0.006	GO:0042651	thylakoid membrane	53	341	6.9e-18	1.8e-15
						GO:0008061	chitin binding	5	14	0.00032	0.0069	GO:0055035	plastid thylakoid membrane	51	324	1.8e-17	2.1e-15
						GO:0035251	UDP-glucosyltransferase activity	13	114	0.00034	0.0071	GO:0009535	chloroplast thylakoid membrane	51	322	1.5e-17	2.1e-15
						GO:0004806	triglyceride lipase activity	8	45	0.00035	0.0072	GO:0031976	plastid thylakoid	58	425	4e-17	3e-15
						GO:0004888	transmembrane receptor activity	9	58	0.00038	0.0075	GO:0009534	chloroplast thylakoid	58	425	4e-17	3e-15
						GO:0004568	chitinase activity	6	24	0.00041	0.008	GO:0031984	organelle subcompartment	58	428	5.4e-17	3.5e-15
						GO:0050660	FAD binding	16	166	0.00043	0.0082	GO:0044436	thylakoid part	54	388	2.4e-16	1.3e-14
						GO:0000166	nucleotide binding	155	3438	0.00049	0.0091	GO:0009579	thylakoid	63	518	2.6e-16	1.3e-14
						GO:0005488	binding	440	11247	0.00063	0.012	GO:0009521	photosystem	23	68	2.2e-14	9.9e-13
						GO:0030247	polysaccharide binding	6	27	0.0007	0.012	GO:0031225	anchored to membrane	38	249	5.5e-13	2.3e-11
						GO:0005524	ATP binding	97	1996	0.00068	0.012	GO:0005576	extracellular region	165	2824	6.4e-11	2.4e-09
						GO:0080044	quercetin 7-O-glucosyltransferase activity	5	17	0.00068	0.012	GO:0030076	light-harvesting complex	13	28	4.5e-10	1.6e-08
						GO:0001871	pattern binding	6	27	0.0007	0.012	GO:0009522	photosystem I	12	22	5.1e-10	1.7e-08
						GO:0016765	transferase activity, transferring alkyl or aryl (other than methyl) groups	13	123	0.00066	0.012	GO:0044425	membrane part	136	2448	7.4e-08	2.2e-06
						GO:0046527	glucosyltransferase activity	14	142	0.00078	0.013	GO:0044434	chloroplast part	80	1211	9.5e-08	2.4e-06
						GO:0015276	ligand-gated ion channel activity	6	29	0.00097	0.015	GO:0046658	anchored to plasma membrane	15	68	9.6e-08	2.4e-06
						GO:0022834	ligand-gated channel activity	6	29	0.00097	0.015	GO:0010287	plastoglobule	15	68	9.6e-08	2.4e-06
						GO:0050662	coenzyme binding	25	354	0.0011	0.017	GO:0044435	plastid part	80	1252	3.4e-07	8.1e-06
						GO:0043531	ADP binding	15	167	0.0012	0.019	GO:0030095	chloroplast photosystem II	8	19	1.9e-06	4.3e-05
						GO:0016616	oxidoreductase activity, acting on the CH-OH group of donors, NAD or NADP as acceptor	16	186	0.0013	0.02	GO:0009523	photosystem II	11	46	2.5e-06	5.4e-05
						GO:0005216	ion channel activity	10	87	0.0015	0.023	GO:0031226	intrinsic to plasma membrane	17	121	3.9e-06	7.6e-05
						GO:0030246	carbohydrate binding	16	190	0.0016	0.024	GO:0016020	membrane	273	6122	3.7e-06	7.6e-05
						GO:0080043	quercetin 3-O-glucosyltransferase activity	5	23	0.0021	0.031	GO:0010598	NAD(P)H dehydrogenase complex (plastoquinone)	6	11	1.2e-05	0.00023
						GO:0003700	transcription factor activity	81	1682	0.0024	0.033	GO:0048046	apoplast	33	406	1.5e-05	0.00028
						GO:0016614	oxidoreductase activity, acting on CH-OH group of donors	17	217	0.0024	0.033	GO:0031978	plastid thylakoid lumen	12	71	2e-05	0.00034
						GO:0015926	glucosidase activity	5	24	0.0025	0.035	GO:0009543	chloroplast thylakoid lumen	12	71	2e-05	0.00034
						GO:0016787	hydrolase activity	136	3099	0.0029	0.039	GO:0030312	external encapsulating structure	43	621	3.4e-05	0.00054
						GO:0045735	nutrient reservoir activity	8	67	0.0035	0.047	GO:0009654	oxygen evolving complex	7	23	4.8e-05	0.00074
						GO:0008289	lipid binding	19	266	0.0036	0.047	GO:0005618	cell wall	42	618	6.1e-05	0.00092
						GO:0005576	extracellular region	154	2824	2.5e-08	7.4e-06	GO:0009505	plant-type cell wall	24	274	7.4e-05	0.0011
												GO:0009941	chloroplast envelope	39	573	0.00011	0.0015
												GO:0009526	plastid envelope	40	598	0.00012	0.0017
												GO:0031977	thylakoid lumen	12	88	0.00013	0.0017
												GO:0009538	photosystem I reaction center	5	11	0.00013	0.0017
												GO:0031224	intrinsic to membrane	66	1174	0.00015	0.0019
												GO:0043234	protein complex	72	1358	0.00039	0.0047
												GO:0009524	phragmoplast	8	49	0.00059	0.007
												GO:0009507	chloroplast	172	3959	0.0012	0.014
												GO:0009536	plastid	174	4037	0.0016	0.018
												GO:0019898	extrinsic to membrane	11	105	0.0018	0.02
												GO:0031090	organelle membrane	67	1327	0.002	0.021
Table S2. Gene Ontology (GO) terms enriched in the overall top 1,000 DEGs, the top 1,000 upregulated genes, and the top 1,000 downregulated genes between the Cdm-0 x TueScha-9 F1 hybrid and the MPV and between the top 1,000 DEGs among Ler/Kas-2 NIL and Kas-2. Related to Fig 1, S1 and S6.

## Sheet: TableS3
Gene	Gene ID	normalized read counts				log2FoldChange	normalized read counts		log2FoldChange
		Cdm-0	TueScha-9	F1	in silico F1	F1 vs. MPV	Kas-2	Ler/Kas-2 NIL	Ler/Kas-2 NIL vs. Kas-2
PR1	At2g14610	95.446	112.559	200110.255	103.468	10.917	5583.820	27952.207	2.318
EDS1	At3g48090	279.799	251.992	5850.373	261.021	4.486	161.243	798.378	2.341
ICS1	At1g74710	165.550	148.626	10800.362	151.231	6.158	663.350	735.196	0.139*
EDS5	At4g39030	39.113	76.942	11822.262	60.896	7.600	1014.679	395.638	-1.367
PBS3	At5g13320	22.533	31.267	23415.783	27.711	9.722	197.216	581.909	1.547
FMO1	At1g19250	5.886	8.069	12322.927	8.636	10.478	241.762	63.318	-1.943
CBP60g	At5g26920	59.837	34.718	20794.415	50.457	8.688	729.509	772.550	0.074*
PAD4	At3g52430	102.436	82.895	17667.423	88.389	7.643	422.199	654.901	0.609*
CYP71A13	At2g30770	6.227	7.616	10541.098	7.533	10.450	792.003	93.202	-3.093
WRKY51	At5g64810	1.427	1.958	1997.563	0.876	11.159	330.071	246.893	-0.430*
WRKY46	At2g46400	24.838	26.054	3493.155	23.467	7.218	77.953	366.476	2.199
MYC2	At1g32640	588.279	396.576	1024.603	476.700	1.103	2875.146	583.509	-2.306
DDE2	At5g42650	4406.572	4985.772	829.838	4652.456	-2.487	12881.378	795.044	-4.025
ETR1	At1g66340	370.933	381.534	961.089	362.971	1.404	266.463	225.449	-0.271*
ERF1	At5g24770	643.865	641.217	2542.506	638.248	1.994	409.058	380.651	-0.091*
EIN3	At3g20770	1576.654	1741.233	3783.990	1649.554	1.197	337.825	1613.930	2.274
ACT7	At5g09810	7194.964	7456.286	7243.340	7289.315	-0.009	3008.187	3589.504	0.251*
TUB2	At5g62690	4287.097	3801.568	1141.924	4018.495	-1.815	1454.961	1951.351	0.410*
Table S3. Normalized read counts and significant (|log2FoldChange| >1, padj <0.01) expression changes of defense-associated marker genes, * = not significant. Related to Fig 1 and S6.

## Sheet: TableS4
Gene ID	Class	Organization	log2FoldChange				normalized read counts				log2FoldChange	normalized read counts
			F1 vs. MPV	F1 vs. Cdm-0	F1 vs. TueScha-9	Cdm-0 vs. TueScha-9	Cdm-0	TueScha-9	F1	MPV	Ler/Kas-2 NIL vs. Kas-2	Kas-2	Ler/Kas-2 NIL
At1g57650	NBS-LRR	clustered	10.4750	10.0727	10.6783	0.6056	2.3260	1.7274	2544.2121	1.7772	2.123	5.194	24.894
At1g17615	TIR-NBS	clustered	10.3020	10.5866	10.8484	0.2617	0.7792	0.6024	1114.9224	0.8926	3.526	2.102	22.584
At1g66090	TIR-NBS	singleton	10.2454	10.8543	9.6568	-1.1975	0.7056	1.6194	1343.4739	1.1048	-0.966	151.469	79.024
At5g18350	TIR-NBS-LRR	clustered	9.4726	9.5777	8.5576	-1.0201	0.1337	0.3892	174.0663	0	2.355	0.453	2.985
At3g25510	TIR-NBS-LRR	singleton	9.4369	9.0690	9.4635	0.3945	0.5181	0.2566	237.01823	0.2212	4.251	7.162	138.881
At4g11170	TIR-NBS-LRR	clustered	8.5302	8.1423	10.2661	2.1237	4.6292	1.1096	1312.8910	3.5329	2.654	33.552	223.646
At5g38350	NBS-LRR	singleton	7.5216	8.1072	8.0296	-0.0775	0	0	44.9268	0
At4g14370	TIR-NBS-LRR	singleton	7.2261	6.7539	8.7417	1.9878	6.4294	1.5363	701.4268	4.7124	2.814	4.943	37.382
At3g14460	NBS-LRR	clustered	6.3670	6.1972	7.1200	0.9228	3.4962	2.0541	256.3804	3.0955	4.043	5.744	81.675
At1g64070	TIR-NBS-LRR	clustered	6.0371	5.6507	7.9879	2.3371	0.8525	0	43.7938	0.6666	3.891	0	4.376
At1g72900	TIR-NBS	clustered	5.9332	6.203	5.7903	-0.4131	69.3871	91.2456	5098.3407	83.4544	-1.256	200.348	84.677
At5g41750	TIR-NBS-LRR	clustered	5.8715	5.2807	7.3900	2.1093	51.8864	11.6123	2003.8322	34.2755	2.351	84.790	427.133
At1g72890	TIR-NBS	clustered	5.8505	6.0317	5.6751	-0.3566	61.5713	78.6808	4006.2659	69.4602	0.872	19.801	41.059
At3g04220	TIR-NBS-LRR	clustered	5.7225	4.3413	7.2581	2.9167	4.5314	0.6607	93.4237	1.7677	-1.220	8.069	3.946
At4g19520	TIR-NBS-LRR	clustered	5.5157	10.4254	4.5595	-5.8659	2.3727	135.0622	3205.3714	70.0898
At4g27220	CC-NBS-LRR	clustered	5.1000	7.1284	5.5780	-1.5503	0	0.5275	22.8220	0.6608
At5g41740	TIR-NBS-LRR	clustered	4.9741	4.1752	8.5714	4.3962	12.6836	0.7063	230.7638	7.3755	2.220	39.773	178.715
At4g26090	CC-NBS-LRR	singleton	4.8717	4.7947	4.9657	0.1709	42.5978	38.5635	1203.8316	41.1461	4.721	7.054	231.393
At5g38340	TIR-NBS-LRR	clustered	4.5912	4.7291	3.9562	-0.7728	5.6637	9.8756	155.3525	6.4673	4.612	1.137	35.358
At5g66630	RPW8-NBS-LRR	singleton	4.5824	5.0525	4.3507	-0.7018	3.5056	5.4456	111.6906	4.6630	1.339	7.042	21.268
At1g72930	TIR-NBS	singleton	4.4399	5.2425	3.9428	-1.2997	352.4092	869.3473	13367.9508	615.9408	-0.866	3442.224	1891.277
At4g33300	RPW8-NBS-LRR	singleton	4.3658	4.0944	4.5516	0.4571	335.2491	246.3000	5744.8903	278.5895	1.186	602.052	1380.628
At1g58390	CC-NBS-LRR	clustered	4.3519	3.3083	3.9961	0.6877	2.2517	1.5717	22.7375	1.1094	4.373	0.795	20.461
At4g08450	TIR-NBS-LRR	singleton	4.2802	4.3958	5.2689	0.8730	0.4053	0.1894	9.2941	0.4485	3.275	1.764	14.339
At1g72920	TIR-NBS	clustered	4.1105	8.1309	3.0546	-5.0762	1.6101	58.2586	484.3560	28.0617	-0.692	108.434	67.615
At1g17610	TIR-NBS	clustered	4.1056	4.0597	4.1811	0.1214	25.9526	24.3925	434.2553	25.2492	1.972	18.759	70.844
At5g51630	TIR-NBS-LRR	singleton	4.0611	10.5934	2.9958	-7.5976	0.4811	87.3658	694.4393	41.5843	1.317	56.754	141.472
At1g33560	RPW8-NBS-LRR	singleton	3.8547	4.0764	3.6834	-0.3930	80.3922	104.5970	1354.1282	93.5849
At1g72910	TIR-NBS	clustered	3.7749	11.7229	2.8532	-8.8696	0	76.4514	550.5361	40.2028	0.930	272.032	518.636
At1g31540	TIR-NBS-LRR	singleton	3.7465	3.7469	3.5292	-0.2177	251.1605	293.1009	3378.8750	251.7289	2.254	105.254	481.238
At3g44630	TIR-NBS-LRR	clustered	3.7302	5.7700	2.9889	-2.7811	17.0735	119.4259	942.4670	71.0224	3.232	70.014	604.497
At1g17600	TIR-NBS-LRR	clustered	3.6934	3.4915	4.0673	0.5758	64.3030	42.0192	713.4196	55.2046	1.866	64.447	235.419
At1g12290	CC-NBS-LRR	clustered	3.6924	4.0623	3.5221	-0.5401	37.5427	54.9556	630.7739	48.9107	2.669	20.609	123.036
At5g41550	TIR-NBS-LRR	clustered	3.6461	2.9849	4.7492	1.7642	19.3079	5.7524	152.5470	12.1383	3.216	8.296	81.055
At1g65850	TIR-NBS-LRR	singleton	3.6271	3.9155	4.1402	0.2246	2.1866	1.6366	33.3073	2.6764	0.151	2.896	3.977
At3g14470	CC-NBS-LRR	clustered	3.5490	3.3049	3.9685	0.6636	162.8932	102.2069	1601.3184	136.8568	3.562	16.950	200.534
At5g04720	RPW8-NBS-LRR	singleton	3.5294	3.4559	3.5945	0.1385	270.8373	246.4854	2979.0390	258.0403	1.053	404.035	845.543
At3g44400	TIR-NBS-LRR	clustered	3.4996	4.2945	3.0357	-1.2587	38.3750	91.6522	752.0484	66.5409	3.116	40.211	349.709
At5g41540	TIR-NBS-LRR	clustered	3.2918	3.3967	4.2806	0.8838	0.2602	0	3.3266	0.2226
At1g72940	TIR-NBS	clustered	3.2249	3.0477	3.2069	0.1592	148.3531	132.8319	1226.7442	131.2047	-0.719	91.835	56.112
At5g48770	TIR-NBS-LRR	clustered	3.1357	2.4937	5.5012	3.0075	1.5445	0	7.7355	0.8894
At3g51560	TIR-NBS-LRR	clustered	3.1184	2.3521	3.1790	0.8268	0.7325	0.3892	4.1728	0.4369
At3g44480	TIR-NBS-LRR	clustered	2.9893	4.7017	2.2087	-2.4929	45.6572	257.4199	1186.4774	149.5173	3.495	60.607	670.512
At5g66910	RPW8-NBS-LRR	clustered	2.8414	2.9841	2.7306	-0.2534	108.8729	132.0425	866.9978	120.9916	2.637	56.805	364.502
At3g44670	TIR-NBS-LRR	clustered	2.8248	4.0699	1.9880	-2.0819	18.1956	77.6361	306.9718	43.4489	5.351	22.763	867.912
At1g12210	CC-NBS-LRR	clustered	2.7718	3.2238	2.3425	-0.8812	55.6324	101.9229	514.5225	75.4493	3.746	8.079	98.295
At1g56520	TIR-NBS-LRR	clustered	2.7549	4.2125	2.0256	-2.1869	31.4424	142.3913	578.7711	85.7878	-0.265	112.449	96.223
At5g48780	TIR-NBS	clustered	2.7545	1.3028	7.3304	6.0275	10.7734	0	27.3235	4.0532
At1g63750	NBS-LRR	clustered	2.7487	2.3997	3.1681	0.7684	71.9087	42.0215	381.4551	56.7840	3.804	13.459	191.472
At1g63870	TIR-NBS-LRR	clustered	2.6829	6.4891	1.6109	-4.8782	0.2306	9.5024	28.5319	4.4606
At5g46510	TIR-NBS-LRR	clustered	2.5714	5.0148	3.2029	-1.8119	0	0.5133	5.2935	0.8883	0.604	38.364	60.144
At5g18370	TIR-NBS-LRR	clustered	2.5598	2.3333	2.7766	0.4432	40.6469	30.6517	205.0885	34.7714	2.931	17.920	112.953
At1g72950	TIR-NBS	clustered	2.4648	2.8672	2.2410	-0.6262	10.6632	17.0442	78.1494	14.1607	0.962	10.295	20.456
At1g56510	TIR-NBS-LRR	clustered	2.4337	2.5235	2.3345	-0.1890	106.6266	121.8703	612.7216	113.3291	2.513	19.178	110.434
At5g58120	TIR-NBS-LRR	singleton	2.4190	1.8059	3.2450	1.4390	173.5474	63.7298	606.8954	113.5917	2.293	55.275	250.803
At4g36150	TIR-NBS-LRR	clustered	2.3762	2.6094	2.4577	-0.1517	58.8809	66.0346	359.5645	69.2865	1.824	36.976	121.595
At1g59620	CC-NBS	singleton	2.3627	2.4522	2.2264	-0.2258	185.0181	217.5152	1015.3777	197.4525	3.089	40.364	354.635
At3g04210	TIR-NBS	clustered	2.2988	2.4050	2.0549	-0.3501	193.0695	246.4079	1023.7826	208.0553	-0.018	1350.721	1338.342
At3g50950	CC-NBS-LRR	singleton	2.2613	2.2133	2.2506	0.0373	1050.7006	1024.7318	4873.2224	1016.5959	3.015	229.839	1821.478
At5g46490	TIR-NBS-LRR	clustered	2.2364	4.9166	1.4239	-3.4927	1.9075	23.4104	62.0718	13.1564	1.661	14.329	43.147
At5g18360	TIR-NBS-LRR	clustered	2.2125	2.5435	2.1237	-0.4198	27.2683	36.2246	158.5067	34.1673	2.136	18.078	73.645
At5g46520	TIR-NBS-LRR	clustered	2.1854	8.2717	1.1895	-7.082	1.4571	216.3026	492.6415	108.4477	0.724	246.690	414.009
At2g16870	TIR-NBS-LRR	singleton	2.1258	2.1945	1.9439	-0.2506	23.8546	29.3260	110.2931	25.3277	3.661	3.185	31.398
At1g62630	CC-NBS-LRR	singleton	2.0710	2.7166	1.5799	-1.1366	102.6597	226.2829	674.0142	160.4749	1.494	110.076	297.535
At4g16950	TIR-NBS-LRR	clustered	2.0551	2.2059	1.8285	-0.3773	867.3540	1127.2573	3998.8117	962.1765	2.534	110.782	628.933
At4g12010	TIR-NBS-LRR	clustered	2.0117	3.4148	1.3016	-2.1131	34.6262	152.3088	374.7747	93.0168	4.269	12.119	168.920
At1g12220	CC-NBS-LRR	clustered	1.8641	8.7253	0.9004	-7.8248	0.2729	72.7208	135.3340	37.1459
At4g16890	TIR-NBS-LRR	clustered	1.8539	2.5013	1.3933	-1.1080	264.1122	569.7923	1493.7847	413.3742	2.972	95.811	721.978
At1g63860	TIR-NBS-LRR	clustered	1.8470	0.8890	8.8485	7.9595	59.3151	0.2221	109.1703	30.3337	3.458	7.736	90.626
At2g14080	TIR-NBS-LRR	singleton	1.8304	2.2825	1.4540	-0.8285	131.8629	233.8179	640.6542	180.2986	2.889	38.219	270.640
At5g17890	TIR-NBS-LRR	clustered	1.7756	1.7753	1.7441	-0.0311	659.3718	674.2023	2256.1724	658.7088
At5g45250	TIR-NBS-LRR	clustered	1.7361	1.4234	2.1830	0.7596	231.5602	137.2680	620.7939	186.3115	2.600	36.039	226.323
At4g16860	TIR-NBS-LRR	clustered	1.6135	1.9700	1.3232	-0.6468	320.3467	502.4137	1255.2344	410.2630	2.974	77.586	593.872
At4g16940	TIR-NBS-LRR	clustered	1.6039	7.1431	0.5904	-6.5527	2.8719	237.8384	357.14692	117.5695	2.590	11.355	73.303
At5g66900	RPW8-NBS-LRR	clustered	1.6034	1.6712	1.4748	-0.1964	233.9694	268.4489	744.4381	245.0826	1.682	81.176	248.767
At5g36930	TIR-NBS-LRR	singleton	1.5547	1.4759	1.5163	0.0404	221.5976	215.1354	614.2549	209.1586
At5g63020	CC-NBS-LRR	singleton	1.5352	0.5069	7.6870	7.1800	442.3798	3.1228	626.8662	216.5273	3.828	6.647	84.377
At5g46470	TIR-NBS-LRR	clustered	1.5091	1.4466	1.5536	0.1070	659.2172	613.4155	1796.9466	631.3534	1.418	134.592	346.843
At1g10920	NBS-LRR	singleton	1.4603	1.5115	1.4909	-0.0205	181.7817	184.0262	516.2474	187.6413	2.636	20.177	122.703
At5g46260	TIR-NBS-LRR	clustered	1.3367	2.6309	0.7118	-1.919	37.3451	141.0997	230.0072	91.1762	3.505	27.153	289.083
At1g63740	TIR-NBS-LRR	clustered	1.3072	1.5316	1.0002	-0.5314	92.2917	135.0040	267.5134	108.1195	3.905	5.285	87.053
At1g58410	CC-NBS-LRR	clustered	1.2162	0.0039	5.9002	5.8963	10.1341	0	10.2156	4.4145	2.299	1.311	4.996
At4g19530	TIR-NBS-LRR	clustered	1.2140	3.005	0.4518	-2.5536	92.0710	538.2051	736.4337	317.4924	4.523	4.664	100.819
At4g16960	TIR-NBS-LRR	clustered	1.1933	3.9507	0.3875	-3.5631	34.9076	417.0855	544.8658	238.3950	2.674	22.791	137.826
At4g16920	TIR-NBS-LRR	clustered	1.1853	3.2543	0.4126	-2.8417	74.7758	536.6229	713.1709	313.8372	2.500	66.130	352.162
At1g56540	TIR-NBS-LRR	clustered	1.1678	0.9930	1.0193	0.0263	45.4533	44.8669	90.4052	40.2310	2.697	13.307	79.810
At5g44870	TIR-NBS-LRR	clustered	1.1637	8.7053	0.2032	-8.5021	0.5603	211.3811	242.7378	108.5741	2.867	3.464	25.334
At3g07040	NBS-LRR	singleton	1.1615	1.2476	1.2042	-0.0433	120.1586	124.8453	286.0445	127.7508	4.024	10.469	147.362
At1g63360	CC-NBS-LRR	clustered	1.1374	4.3133	0.1979	-4.1154	21.3103	370.1807	424.2979	192.9829	2.665	44.674	268.906
At5g45220	TIR-NBS-LRR	clustered	1.1210	0.8646	2.2571	1.3924	3.0156	1.1873	5.3045	2.4392	-0.294	3.350	2.675
At5g45050	TIR-NBS-LRR	clustered	1.1210	0.9638	1.2495	0.2856	231.7420	191.3816	450.9007	207.3346	1.962	54.498	202.025
At4g36140	TIR-NBS-LRR	clustered	1.1009	1.1034	1.1148	0.0114	243.1085	242.4179	522.0433	243.4746	2.673	2.844	13.862
At5g38850	TIR-NBS-LRR	singleton	1.0570	1.4796	0.9164	-0.5632	54.0781	79.6052	150.5019	72.5343	2.773	19.282	121.388
At5g47250	CC-NBS-LRR	clustered	1.0414	0.6713	1.4939	0.8226	164.6469	94.5994	262.6630	127.7588	0.977	106.087	200.227
At1g05400	NBS-LRR		1.0341	2.2075	0.1756	-2.0319	2.7455	11.4497	12.75934	6.2526	0.301	1.136	1.720
At5g45060	TIR-NBS-LRR	clustered	1.0165	1.0443	0.9928	-0.0515	250.6208	259.1326	517.0824	255.5458	3.134	35.432	278.285
At1g27170	TIR-NBS-LRR	clustered	0.9974	0.8554	1.1766	0.3211	49.0003	39.7119	88.8874	44.5689	3.234	4.183	28.884
At4g12020	NBS-LRR	clustered	0.9807	0.6054	1.4421	0.8367	301.6606	169.1954	457.3991	231.6481	2.597	53.554	304.020
At1g50180	CC-NBS	singleton	0.9204	0.43910	1.3882	0.9491	25.14214	12.7144	33.7217	17.7726	2.294	8.751	38.876
At3g46530	CC-NBS	singleton	0.7898	0.2636	1.5352	1.2716	490.0096	203.3833	587.7103	340.2056	4.433	13.637	266.731
At5g45260	TIR-NBS-LRR	clustered	0.7155	0.4356	1.1682	0.7325	160.4675	97.0165	216.3084	131.8271	2.597	56.325	315.017
At1g61300	NBS-LRR	clustered	0.7114	0.2236	1.4702	1.2466	225.8174	96.5963	263.2250	160.9395	4.213	14.945	247.093
At5g11250	TIR-NBS-LRR	singleton	0.6994	-0.0259	2.0922	2.1182	150.4760	35.2931	147.5062	90.8155	2.981	34.144	252.713
At1g58602	CC-NBS-LRR	clustered	0.6723	-0.1838	2.7108	2.8946	1017.2951	137.2825	895.1849	561.9256	0.964	150.934	289.182
At1g27180	TIR-NBS-LRR	clustered	0.5616	-0.2717	4.2059	4.4777	125.9598	5.6268	104.2397	70.5991	1.733	0.453	1.908
At1g61190	CC-NBS-LRR	clustered	0.4614	0.0326	1.1589	1.1262	334.6626	153.2474	341.6513	248.4260	4.952	4.426	164.563
At5g43730	CC-NBS-LRR	clustered	0.4384	-0.3777	1.6834	2.0612	193.2293	45.8604	148.5108	109.6206	2.572	1.421	5.982
At4g19510	TIR-NBS-LRR	clustered	0.4269	4.6232	-0.5108	-5.1341	10.6858	383.0724	268.2673	199.5144	2.746	6.975	47.980
At1g61310	CC-NBS-LRR	clustered	0.3945	-0.3054	1.7389	2.0444	362.3776	88.1246	292.7593	222.9914	3.655	5.753	67.866
At1g61180	CC-NBS-LRR	clustered	0.3716	-0.1274	1.0944	1.2219	358.2880	153.7169	327.8588	253.6500	4.006	7.313	125.383
At5g47280	RPW8-NBS-LRR	clustered	0.2842	-0.7676	7.9322	8.6998	139.6461	0.3068	82.0197	67.2023
At2g17060	TIR-NBS-LRR	clustered	0.2484	4.3984	-0.3212	-4.7197	0	4.3251	3.4524	2.9184	2.922	1.248	11.076
At1g59124	CC-NBS-LRR	clustered	0.0980	0.8562	7.3919	6.5356	15.9352	0	28.9980	27.0889	2.677	58.807	380.910
At1g63350	CC-NBS-LRR	clustered	0.0314	5.1767	-1.1070	-6.2837	0	12.7242	5.8334	5.7851	0.203	3.294	3.360
At5g05400	CC-NBS-LRR	singleton	-0.0240	2.9588	-0.7909	-3.7498	1.5632	21.5456	12.2917	12.6291
At1g63880	TIR-NBS-LRR	clustered	-0.0510	-1.0442	8.0587	9.1030	846.2121	1.9638	410.4829	425.0311
At1g58400	CC-NBS-LRR	clustered	-0.1146	6.7890	-0.9681	-7.7572	0	35.0222	17.9911	19.5634
At5g35450	CC-NBS	singleton	-0.2679	-1.2882	4.5866	5.8749	159.9212	2.4230	65.4935	78.7921	5.787	0.342	31.380
At4g16900	TIR-NBS-LRR	clustered	-0.2723	4.3975	-1.3031	-5.7007	1.8081	98.3405	39.8389	48.0944	1.901	13.882	49.115
At4g16990	TIR-NBS	clustered	-0.3247	-1.3313	8.0711	9.4024	1940.7684	3.0165	771.0433	965.7583	1.353	378.097	959.311
At1g58807	CC-NBS-LRR	clustered	-0.3701	1.3735	-1.3845	-2.7581	32.9580	219.0151	83.6147	107.9993	1.469	142.153	382.357
At4g09430	TIR-NBS-LRR	clustered	-0.4418	-1.2784	5.6717	6.9501	21.3725	0	8.6795	11.9157	2.932	5.742	38.636
At5g43740	CC-NBS-LRR	clustered	-0.6874	-1.7570	4.0078	5.7648	167.2964	3.3438	49.6370	79.8356	2.045	1.247	5.993
At4g09420	TIR-NBS	clustered	-0.7082	-1.7911	6.3432	8.1344	48.5309	0	14.0389	22.7546	0.426	16.815	20.914
At4g19500	TIR-NBS-LRR	clustered	-1.3308	5.7418	-2.3355	-8.0774	2.6319	704.5324	139.2346	350.7422	0.123	1.775	1.72
At5g40090	TIR-NBS	clustered	-1.5048	-1.6661	-1.6582	0.0079	17.3045	17.4746	5.5224	15.4955	1.403	2.149	6.438
At1g59218	CC-NBS-LRR	clustered	-1.5824	3.2490	-2.1297	-5.3788	1.5092	62.2123	14.2098	42.5876	7.892	0	70.03
At5g66590	RPW8-NBS-LRR	singleton	-7.0558	-7.4214	-6.6426	0.7788	487.4418	284.2851	2.8448	378.1032	-1.165	51.416	22.946
Table S4. Normalized reads counts and expression changes in 128 NLRs which are significantly (|log2FoldChange| >1, padj <0.01) differentially expressed in at least one genotype comparison (Cdm-0 x TueScha-9). Normalized reads counts and expression changes in the same NLRs in Ler/Kas-2 NIL and Kas-2 plants. Clustered refers to genomic arrangements consisting of more than one NLR. Related to Fig 1 …

## Sheet: TableS5
					similar in		normalized read counts				log2FoldChange
Gene ID	Class (Col-0)	Coordinates Col-0 (bp)	present in Cdm-0	Coordinates Cdm-0 (bp)	Cdm-0 & IP-Cum-1	experimental testing	Cdm-0	TueScha-9	F1	MPV	F1 vs. MPV
At1g56510*	TIR-NBS-LRR	21167565 - 21173632	yes	21886241-21886102	no	not tested	106.626	121.870	612.721	113.329	2.433
At1g56520*	TIR-NBS-LRR	21174664 - 21178974	yes	21893435-21896232	no	not tested	31.442	142.391	578.771	85.787	2.754
At1g56540*	TIR-NBS-LRR	21181585 - 21185495	yes	21914655-21918380	no	not tested	45.453	44.866	90.405	40.231	1.167
At1g57650*	NBS-LRR	21351291 - 21354311	yes	22058928-22062493	yes	transient co-expression	2.326	1.727	2544.212	1.777	10.475
At1g58390*	CC-NBS-LRR	21690642 - 21694447	yes	22395622-22398565	yes	amiRNA	2.251	1.571	22.737	1.109	4.351	RPP7 cluster
At1g58400	CC-NBS-LRR	21695827 - 21699118	no				0	35.022	17.991	19.563	-0.114
At1g58410	CC-NBS-LRR	21701185 - 21704982	yes	22401303-22404254	yes	amiRNA	10.134	0	10.215	4.414	1.216
At1g58602	CC-NBS-LRR	21746373 - 21765074	yes	22448371-22451975	yes	amiRNA & genomic recap.	1017.295	137.282	895.184	561.925	0.672
At1g58807	CC-NBS-LRR	21780076 - 21784581	no				32.9580	219.015	83.614	107.999	-0.370
At1g58848	CC-NBS-LRR	21791688 - 21797050	no				174.928	133.311	251.353	137.922	0.864
At1g59124	CC-NBS-LRR	21816334 - 21820839	no				15.935	0	28.998	27.088	0.098
At1g59218	CC-NBS-LRR	21827945 - 21832708	no				1.509	62.212	14.209	42.587	-1.582
At1g59620*	CC-NBS-LRR	21902264 - 21905717	yes	22517837-22520733	yes	amiRNA & genomic recap.	185.018	217.515	1015.377	197.452	2.362
At1g59780	CC-NBS-LRR	21993581 - 21997691	yes	22610229-22611929	yes	amiRNA	0	2.748	2.239	0.857	1.365
At1g61180	CC-NBS-LRR	22551271 - 22554684	At1g61180-like	23157917-23160613	no	not tested	358.288	153.71692	327.858	253.650	0.371	B3 cluster
At1g61190	CC-NBS-LRR	22557602 - 22560687	At1g1190-like	23204245-23205636	no	not tested	334.662	153.247	341.651	248.426	0.461
At1g61300	NBS-LRR	22607462 - 22610557	no				225.817	96.596	263.225	160.939	0.711
At1g61310	CC-NBS-LRR	22612998 - 22616373	At1g61180-like-2	23208832-23211528	no	not tested	362.377	88.124	292.759	222.991	0.394
At1g62630*	CC-NBS-LRR	23185760 - 23189224	yes	23778716-23781349	no	not tested	102.659	226.282	674.014	160.474	2.071
At1g63350	CC-NBS-LRR	23494644 - 23497631	no				0	12.724	5.833	5.785	0.031
At1g63360*	CC-NBS-LRR	23498484 - 23502321	yes	23773024-23775651	no	not tested	21.310	370.180	424.297	192.982	1.137
At1g63730	TIR-NBS-LRR	23641770 - 23645132	yes	24225083-24228445	yes	transient co-expression	25.515	27.715	29.119	25.794	0.186	RLM1 cluster
At1g63740*	TIR-NBS-LRR	23645429 - 23649287	yes	24228838-24232119	yes	transient co-expression	92.291	135.004	267.513	108.119	1.307
At1g63750*	TIR-NBS-LRR	23650840 - 23655453	yes	24234394-24238250	yes	not tested	71.908	42.0215	381.455	56.784	2.748
At1g63860*	TIR-NBS-LRR	23701484 - 23706005	yes	24284466-24288596	yes	transient co-expression	59.315	0.222	109.170	30.333	1.847
At1g63870*	TIR-NBS-LRR	23707131 - 23711944	yes	24289722-24294493	yes	transient co-expression	0.230	9.502	28.531	4.460	2.682
At1g63880	TIR-NBS-LRR	23712227 - 23716206	yes	24295103-24298636	yes	transient co-expression	846.212	1.963	410.482	425.031	-0.051
At1g64070*	TIR-NBS-LRR	23779927 - 23783449	yes	24369903-24373401	yes	transient co-expression	0.8525	0	43.793	0.666	6.037
Table S5. NLR genes in the DM11 mapping interval. RNA-seq normalized read counts and expression changes in the hybrid and the parental accessions. Gene IDs in grey are found in Col-0 but not in Cdm-0. Asterisks indicate significant (|log2FoldChange| >1, padj < 0.01) expression changes between the F1 hybrid and the MPV. Related to Fig 2.

## Sheet: TableS6
Description	Value
Total polymerase read bases (Gb)	17.53
Polymerase read N50 (Kb)	43.84
Subread N50	32.46
Contigs > 1 Kb	103
Contigs > 50 Kb	67
Total assembly (Mb)	126.21
Largest contig (Mb)	16.37
Contig N50 (Mb)	13.97
Complete BUSCO (%)	98.2
Fragmented BUSCO (%)	0.4
Missing BUSCO (%)	1.4
Total BUSCO groups searched	1440
Table S6. Statistics for the de novo Cdm-0 genome assembly.

## Sheet: Table S7
Accession	1001 Genomes ID	Stock Center ID	Similarity to Cdm-0	Phenotype	Admixture groups†
Cdm-0	9943	CS76410	RPP7 COPIA TE missing	necrosis	IB
IP-Cum-1	9537	CS76787	RPP7, CW9, At1g59780, RLM1, DM11 interval	necrosis	IB
IP-Ang-0	9519	CS78886	RLM1	normal	IB, WE
IP-Stp-0	9584	CS77283	At1g59780	normal	IB, WE
IP-Rei-0	9510	CS77208	RPP7, RLM1, DM11 interval	normal	IB, R
IP-Men-2	9556	CS77081	CW9, At1g59780	normal	IB
IP-Con-0	9837	CS76780		normal	IB, R
IP-Pru-0	9886	CS77190	CW9, At1g59780	normal	IB
IP-Ndc-0	9873	CS77125	RLM	normal	IB
IP-Deh-1	9539	CS76793		normal	IB, WE, R
IP-Mot-0	9560	CS77109	RPP7, RLM1	normal	IB
IP-Bea-0	9522	CS76695	DM11 interval	normal	IB
IP-Aul-0	9822	CS76675		normal	IB
IP-Alm-0	9518	CS76660		normal	IB, R
IP-Sne-0	9583	CS77258	DM11 interval	normal	R
IP-Reg-0	9509	CS77207	RLM1	normal	IB, R
IP-Coa-0	9507	CS76775		normal	IB
IP-Her-2	9545	CS76920	RPP7, At1g59780	normal	R
IP-Vid-1	9512	CS78842	RLM1	normal	IB, R
IP-Vav-0	9511	CS78835	RLM1	normal	IB
IP-Ala-0	9515	CS76650	RLM1	normal	IB
IP-Ara-4	9520	CS76670	At1g59780	normal	IB, WE
IP-Alo-0	9506	CS76662		normal	IB, WE, R
IP-Ace-0	9817	CS76642		normal	IB, R
Mer-6	9946	CS76414		normal	IB
IP-Som-0	9898	CS77259	At1g59780	normal	IB, WE
Istisu-1	10012	CS76389	RPP7 COPIA TE missing	normal	IBC
ICE134/Koz-2	9953	CS76383	RPP7 COPIA TE missing	normal	CA
Table S7. Accessions crossed to TueScha-9. Necrosis refers to the phentotype seen in the Cdm-0 x TueScha-9 hybrid. Admixture group ancestry from the 1001 Genomes Project >2% are shown. Related to Fig 2 and Fig 5.
†according to 1001 Genomes Consortium (2016) 1,135 genomes reveal the global pattern of polymorphism in Arabidopsis thaliana. Cell 166, 481-491
IB: Iberian Peninsula
WE: Western Europe
R: Relict
CA: Central Asia
IBC: Italy, Balkans, Caucasus

## Sheet: Table S8
amiRNA		Sequence	Predicted Col-0 targets	Rescue
EK19		TAAATGACCATATTCCTGCTC	At1g58602, At1g59218, At1g58807, At1g58848, At1g59124	no
EK20		TTTTCCAGGTATTTCAGTCAA	At1g58602, At1g59218, At1g58848, At1g58807, At1g59124	no
EK21		TCGAGGTATTTCAATCCGCTT	At1g58602, At1g59218, At1g58848, At1g58807, At1g59124	no
EK22		TAAAGTTAGTTCTTGCTCCCA	At1g58602, At1g59218, At1g58848, At1g58807, At1g59124	no
EK26		TTAGATCACGTTTTAGCCCAG	At1g58390	no
EK27		TATGTCTAGATAGATCGGCAA	At1g58400, 3’ portion	no
EK28		TAAGTTAGTTTTGTGATGCGC	At1g58400, 5’ portion	no
EK29		TCTTAATTCATGCATCCGCAT	At1g58390, 3’ portion	no
EK30		TATATCAGACGCAAGTTCCCT	At1g58410	no
EK31		TAAAGTCGCTTTCGTAGCCGC	At1g58390, 5’ portion	no
amiCW9		TTTATTAGAAAATGTTCGCCG	At1g59620	no
ami780.1		TTGACAAAGCTAAGGACGCTC	At1g59780	no
ami780.2		TATTAACGTGCCCAATGTCTC	At1g59780	no
ami780.3		TCTTACAGTAACACCTTGCGA	At1g59780	no
Table S8. DM11 amiRNA rescue experiments. Constructs were introduced into Cdm-0. T1 lines were crossed to TueScha-9. Hybrid necrosis was scored at 16°C. Examples of F1 plants are shown in Fig 1A and B. Related to Fig 2.

## Sheet: TableS9
Cdm-0 ID	Coordinates Cdm-0 (bp)		Araport homolog	Coordinates Col-0 (bp)		(Predicted) Function
	start	end		start	end
g3657	19996049	20000492	AT1G51940	19295820	19299169	protein kinase family protein / peptidoglycan-binding LysM domain-containing protein;curator_summary=Encodes a LysM-containing receptor-like kinase. Induction of chitin-responsive genes by chitin treatment is not blocked in the mutant.;symbol=LYK3;Alias=AtLYK3;full_name=LysM-containing receptor-like kinase 3;computational_description=protein kinase family protein / peptidoglycan-binding LysM doma…
g3658	20007847	20010281	AT1G51950	19305081	19307518	indole-3-acetic acid inducible 18;symbol=IAA18;full_name=indole-3-acetic acid inducible 18;computational_description=indole-3-acetic acid inducible 18 (IAA18)%3B FUNCTIONS IN: sequence-specific DNA binding transcription factor activity%3B INVOLVED IN: response to auxin stimulus%3B LOCATED IN: nucleus%3B EXPRESSED IN: 22 plant structures%3B EXPRESSED DURING: 13 growth stages%3B CONTAINS InterPro D…
g3659	20012717	20014277	AT1G51960	19310174	19311683	IQ-domain 27;symbol=IQD27;full_name=IQ-domain 27;computational_description=IQ-domain 27 (IQD27)%3B CONTAINS InterPro DOMAIN/s: IQ calmodulin-binding region (InterPro:IPR000048)%3B BEST Arabidopsis thaliana protein match is: IQ-domain 26 (TAIR:AT3G16490.1)%3B Has 770 Blast hits to 761 proteins in 32 species: Archae - 0%3B Bacteria - 0%3B Metazoa - 5%3B Fungi - 5%3B Plants - 754%3B Viruses - 0%3B O…
g3660	20014294	20017582	AT1G51965	19311466	19314195	ABA Overly-Sensitive 5;curator_summary=Encodes ABA Overly-Sensitive5 (ABO5)%2C a pentatricopeptide repeat protein required for cis-splicing of mitochondrial nad2 intron 3. Involved in response to abscisic acid.;symbol=ABO5;full_name=ABA Overly-Sensitive 5;computational_description=ABA Overly-Sensitive 5 (ABO5)%3B CONTAINS InterPro DOMAIN/s: Pentatricopeptide repeat (InterPro:IPR002885)%3B BEST Ar…
g3663	20033617	20035564	AT1G51990	19330949	19332667	O-methyltransferase family protein;computational_description=O-methyltransferase family protein%3B CONTAINS InterPro DOMAIN/s: Winged helix-turn-helix transcription repressor DNA-binding (InterPro:IPR011991)%2C Plant methyltransferase dimerisation (InterPro:IPR012967)%2C O-methyltransferase%2C family 2 (InterPro:IPR001077)%2C O-methyltransferase%2C COMT%2C eukaryota (InterPro:IPR016461)%3B BEST A…
g3667	20048506	20050242	AT1G52050	19354919	19356901	Mannose-binding lectin superfamily protein;computational_description=Mannose-binding lectin superfamily protein%3B FUNCTIONS IN: molecular_function unknown%3B INVOLVED IN: biological_process unknown%3B LOCATED IN: endomembrane system%3B EXPRESSED IN: 7 plant structures%3B EXPRESSED DURING: 4 anthesis%2C E expanded cotyledon stage%3B CONTAINS InterPro DOMAIN/s: Mannose-binding lectin (InterPro:IPR…
g3671	20072427	20075195	AT1G52080	19369089	19372121	actin binding protein family;curator_summary=unknown function;symbol=AR791;computational_description=AR791%3B FUNCTIONS IN: actin binding%3B LOCATED IN: endomembrane system%3B EXPRESSED IN: 22 plant structures%3B EXPRESSED DURING: 13 growth stages%3B BEST Arabidopsis thaliana protein match is: Hydroxyproline-rich glycoprotein family protein (TAIR:AT3G25690.2)%3B Has 24282 Blast hits to 16377 prot…
g3675	20095720	20097999	AT1G52120	19396081	19398244	Mannose-binding lectin superfamily protein;computational_description=Mannose-binding lectin superfamily protein%3B CONTAINS InterPro DOMAIN/s: Mannose-binding lectin (InterPro:IPR001229)%3B BEST Arabidopsis thaliana protein match is: Mannose-binding lectin superfamily protein (TAIR:AT1G52130.1)%3B Has 1455 Blast hits to 704 proteins in 37 species: Archae - 0%3B Bacteria - 4%3B Metazoa - 0%3B Fung…
g3676	20100236	20102559	AT1G52130	19400510	19402789	Mannose-binding lectin superfamily protein;computational_description=Mannose-binding lectin superfamily protein%3B CONTAINS InterPro DOMAIN/s: Mannose-binding lectin (InterPro:IPR001229)%3B BEST Arabidopsis thaliana protein match is: Mannose-binding lectin superfamily protein (TAIR:AT1G52130.1)%3B Has 1455 Blast hits to 704 proteins in 37 species: Archae - 0%3B Bacteria - 4%3B Metazoa - 0%3B Fung…
g3677	20106734	20107649	AT1G52140	19407259	19408319	Avr9/Cf-9 rapidly elicited protein;computational_description=unknown protein%3B BEST Arabidopsis thaliana protein match is: unknown protein (TAIR:AT3G16330.1)%3B Has 114 Blast hits to 114 proteins in 15 species: Archae - 0%3B Bacteria - 0%3B Metazoa - 0%3B Fungi - 0%3B Plants - 114%3B Viruses - 0%3B Other Eukaryotes - 0 (source: NCBI BLink).;Dbxref=locus:2034071;locus_type=protein_coding
g3679	20116774	20119175	AT1G52155	19417434	19419874	transmembrane protein;computational_description=unknown protein%3B Has 37 Blast hits to 37 proteins in 13 species: Archae - 0%3B Bacteria - 0%3B Metazoa - 0%3B Fungi - 0%3B Plants - 35%3B Viruses - 0%3B Other Eukaryotes - 2 (source: NCBI BLink).;Dbxref=locus:504956195;locus_type=protein_coding
g3681	20124025	20127439	AT1G52180	19424944	19425928	Aquaporin-like superfamily protein;computational_description=Aquaporin-like superfamily protein%3B FUNCTIONS IN: water channel activity%3B INVOLVED IN: transport%3B LOCATED IN: endomembrane system%2C membrane%3B EXPRESSED IN: 22 plant structures%3B EXPRESSED DURING: 13 growth stages%3B CONTAINS InterPro DOMAIN/s: Major intrinsic protein (InterPro:IPR000425)%3B BEST Arabidopsis thaliana protein ma…
g3687	20154123	20155469	AT1G52200	19441636	19443631	PLAC8 family protein;computational_description=PLAC8 family protein%3B FUNCTIONS IN: molecular_function unknown%3B INVOLVED IN: response to oxidative stress%3B LOCATED IN: plasma membrane%3B EXPRESSED IN: 10 plant structures%3B EXPRESSED DURING: 6 growth stages%3B CONTAINS InterPro DOMAIN/s: Protein of unknown function Cys-rich (InterPro:IPR006461)%3B BEST Arabidopsis thaliana protein match is: P…
g3689	20164963	20166059	AT1G52220	19453435	19454765	CURVATURE THYLAKOID protein;Alias=CURT1C
g3691	20167065	20169329	AT1G52240	19455495	19458069	rop guanine nucleotide exchange factor-like protein;curator_summary=Encodes a member of KPP-like gene family%2C homolog of KPP (kinase partner protein) gene in tomato. Also a member of the RopGEF (guanine nucleotide exchange factor) family%2C containing the novel PRONE domain (plant-specific Rop nucleotide exchanger)%2C which is exclusively active towards members of the Rop subfamily .;symbol=ROP…
g3692	20169979	20170889	AT1G52245	19458612	19459763	dynein light chain LC6%2C flagellar outer arm-like protein;locus_type=protein_coding
g3695	20176722	20179109	AT1G52290	19469820	19472582	Protein kinase superfamily protein;curator_summary=Encodes a member of the proline-rich extensin-like receptor kinase (PERK) family. This family consists of 15 predicted receptor kinases (PMID: 15653807).;symbol=PERK15;Alias=AtPERK15
g3697	20183774	20189828	AT1G52310	19478066	19481154	protein kinase family protein / C-type lectin domain-containing protein;computational_description=protein kinase family protein / C-type lectin domain-containing protein%3B FUNCTIONS IN: kinase activity%3B INVOLVED IN: protein amino acid phosphorylation%3B LOCATED IN: endomembrane system%3B EXPRESSED IN: 22 plant structures%3B EXPRESSED DURING: 13 growth stages%3B CONTAINS InterPro DOMAIN/s: C-ty…
g3698	20190794	20194039	AT1G52320	19484221	19487997	kinesin-like protein;computational_description=unknown protein%3B FUNCTIONS IN: molecular_function unknown%3B INVOLVED IN: N-terminal protein myristoylation%3B LOCATED IN: plasma membrane%3B EXPRESSED IN: 23 plant structures%3B EXPRESSED DURING: 14 growth stages%3B CONTAINS InterPro DOMAIN/s: Protein of unknown function DUF632 (InterPro:IPR006867)%3B BEST Arabidopsis thaliana protein match is: Pr…
g3699	20194186	20195089	AT1G52325	19487793	19488418	Initiation factor eIF-4 gamma%2C MA3;computational_description=Initiation factor eIF-4 gamma%2C MA3%3B CONTAINS InterPro DOMAIN/s: Initiation factor eIF-4 gamma%2C MA3 (InterPro:IPR003891)%3B BEST Arabidopsis thaliana protein match is: MIF4G domain-containing protein / MA3 domain-containing protein (TAIR:AT1G80930.1)%3B Has 659 Blast hits to 396 proteins in 171 species: Archae - 0%3B Bacteria - 0…
g3700	20195514	20196477	AT1G52330	19488755	19489914	Late embryogenesis abundant (LEA) hydroxyproline-rich glycoprotein family;computational_description=Late embryogenesis abundant (LEA) hydroxyproline-rich glycoprotein family%3B CONTAINS InterPro DOMAIN/s: Late embryogenesis abundant protein%2C group 2 (InterPro:IPR004864)%3B BEST Arabidopsis thaliana protein match is: Late embryogenesis abundant (LEA) hydroxyproline-rich glycoprotein family (TAIR…
g3701	20197135	20202419	AT1G52343	19494127	19495867	transmembrane protein;computational_description=unknown protein%3B BEST Arabidopsis thaliana protein match is: unknown protein (TAIR:AT4G32680.1)%3B Has 30201 Blast hits to 17322 proteins in 780 species: Archae - 12%3B Bacteria - 1396%3B Metazoa - 17338%3B Fungi - 3422%3B Plants - 5037%3B Viruses - 0%3B Other Eukaryotes - 2996 (source: NCBI BLink).;Dbxref=PMID:17395691
g3704	20213714	20216539	AT1G52380	19508938	19511641	NUP50 (Nucleoporin 50 kDa) protein;computational_description=NUP50 (Nucleoporin 50 kDa) protein%3B FUNCTIONS IN: molecular_function unknown%3B INVOLVED IN: intracellular transport%3B LOCATED IN: cytosol%2C nucleus%3B EXPRESSED IN: 25 plant structures%3B EXPRESSED DURING: 13 growth stages%3B CONTAINS InterPro DOMAIN/s: Ran binding protein 1 (InterPro:IPR000156)%2C Pleckstrin homology-type (InterPr…
g3706	20225304	20230270	AT1G52410	19520603	19525685	TSK-associating protein 1;curator_summary=Contains a novel calcium-binding repeat sequence. Binds TSK in vitro. Localizes to small cytoplasmic vesicles in interphase cells. In cells synchronized for cell division%2C TSA1 and TSK relocalize to ends of spindle microtubules that are ahead of separating chromatids during metaphase and anaphase of mitosis. May be involved in mitosis together with TSK.…
g3711	20247214	20249205	AT1G52440	19538821	19540907	alpha/beta-Hydrolases superfamily protein;computational_description=alpha/beta-Hydrolases superfamily protein%3B BEST Arabidopsis thaliana protein match is: alpha/beta-Hydrolases superfamily protein (TAIR:AT1G52460.1)%3B Has 30201 Blast hits to 17322 proteins in 780 species: Archae - 12%3B Bacteria - 1396%3B Metazoa - 17338%3B Fungi - 3422%3B Plants - 5037%3B Viruses - 0%3B Other Eukaryotes - 299…
g3713	20257504	20259681	AT1G52460	19549331	19551282	alpha/beta-Hydrolases superfamily protein;computational_description=alpha/beta-Hydrolases superfamily protein%3B BEST Arabidopsis thaliana protein match is: alpha/beta-Hydrolases superfamily protein (TAIR:AT1G52460.1)%3B Has 30201 Blast hits to 17322 proteins in 780 species: Archae - 12%3B Bacteria - 1396%3B Metazoa - 17338%3B Fungi - 3422%3B Plants - 5037%3B Viruses - 0%3B Other Eukaryotes - 299…
g3714	20261454	20263672	AT1G52470	19553213	19555543	alpha/beta-Hydrolases superfamily protein;computational_description=alpha/beta-Hydrolases superfamily protein%3B BEST Arabidopsis thaliana protein match is: alpha/beta-Hydrolases superfamily protein (TAIR:AT1G52460.1)%3B Has 115 Blast hits to 115 proteins in 18 species: Archae - 0%3B Bacteria - 0%3B Metazoa - 5%3B Fungi - 0%3B Plants - 108%3B Viruses - 0%3B Other Eukaryotes - 2 (source: NCBI BLin…
g3715	20264649	20267419	AT1G52495	19558499	19559143	F-box/associated interaction domain protein;locus_type=protein_coding
g3716	20267924	20271125	AT1G52500	19559880	19563113	MUTM homolog-1;curator_summary=Encodes one of the splice variants of Arabidopsis thaliana MutM homolog. Has abasic lyase activity and does not exhibit significant cleavage of a double-stranded oligonucleotide that contained 8-oxo-guanine. Sequence similarity to atmmh-1.;symbol=MMH-1;Alias=ATFPG-1
g3717	20271145	20273579	AT1G52510	19561510	19565272	alpha/beta-Hydrolases superfamily protein;computational_description=alpha/beta-Hydrolases superfamily protein%3B FUNCTIONS IN: hydrolase activity%2C catalytic activity%3B LOCATED IN: chloroplast%2C chloroplast envelope%3B EXPRESSED IN: 21 plant structures%3B EXPRESSED DURING: 13 growth stages%3B CONTAINS InterPro DOMAIN/s: Epoxide hydrolase-like (InterPro:IPR000639)%2C Alpha/beta hydrolase fold-1…
g3718	20273914	20276611	AT1G52520	19565601	19568391	FAR1-related sequence 6;symbol=FRS6;full_name=FAR1-related sequence 6;computational_description=FAR1-related sequence 6 (FRS6)%3B FUNCTIONS IN: zinc ion binding%3B INVOLVED IN: response to red or far red light%3B LOCATED IN: cellular_component unknown%3B EXPRESSED IN: 22 plant structures%3B EXPRESSED DURING: 12 growth stages%3B CONTAINS InterPro DOMAIN/s: MULE transposase%2C conserved domain (Int…
g3719	20276674	20278244	AT1G52530	19568588	19570058	Hus1-like protein;computational_description=CONTAINS InterPro DOMAIN/s: Hus1-like protein (InterPro:IPR007150)%3B Has 129 Blast hits to 128 proteins in 49 species: Archae - 0%3B Bacteria - 0%3B Metazoa - 57%3B Fungi - 10%3B Plants - 47%3B Viruses - 0%3B Other Eukaryotes - 15 (source: NCBI BLink).;Dbxref=PMID:15165187
g3721	20282801	20284109	AT1G52560	19574538	19575866	HSP20-like chaperones superfamily protein;computational_description=HSP20-like chaperones superfamily protein%3B FUNCTIONS IN: molecular_function unknown%3B INVOLVED IN: response to high light intensity%2C response to hydrogen peroxide%2C response to heat%3B LOCATED IN: mitochondrion%3B EXPRESSED IN: 6 plant structures%3B EXPRESSED DURING: 4 anthesis%2C petal differentiation and expansion stage%3…
g3722	20287715	20288805	AT1G52565	19579839	19580977	cytochrome P450 family protein;computational_description=unknown protein%3B FUNCTIONS IN: molecular_function unknown%3B INVOLVED IN: biological_process unknown%3B LOCATED IN: endomembrane system%3B BEST Arabidopsis thaliana protein match is: unknown protein (TAIR:AT3G15760.1)%3B Has 35333 Blast hits to 34131 proteins in 2444 species: Archae - 798%3B Bacteria - 22429%3B Metazoa - 974%3B Fungi - 99…
g3724	20295591	20298305	AT1G52590	19589009	19590281	Putative thiol-disulfide oxidoreductase DCC;computational_description=Putative thiol-disulphide oxidoreductase DCC%3B LOCATED IN: mitochondrion%3B CONTAINS InterPro DOMAIN/s: Putative thiol-disulphide oxidoreductase DCC (InterPro:IPR007263)%3B BEST Arabidopsis thaliana protein match is: Putative thiol-disulphide oxidoreductase DCC (TAIR:AT1G52590.1).;Dbxref=locus:6530298147;locus_type=protein_cod…
g3727	20311470	20314195	AT1G52620	19603796	19606287	Pentatricopeptide repeat (PPR) superfamily protein;computational_description=Pentatricopeptide repeat (PPR) superfamily protein%3B CONTAINS InterPro DOMAIN/s: Pentatricopeptide repeat (InterPro:IPR002885)%3B BEST Arabidopsis thaliana protein match is: Pentatricopeptide repeat (PPR) superfamily protein (TAIR:AT1G74580.1)%3B Has 57261 Blast hits to 14054 proteins in 301 species: Archae - 5%3B Bacte…
g3728	20314199	20316415	AT1G52630	19606335	19608648	O-fucosyltransferase family protein;computational_description=O-fucosyltransferase family protein%3B FUNCTIONS IN: molecular_function unknown%3B INVOLVED IN: biological_process unknown%3B LOCATED IN: endomembrane system%3B EXPRESSED IN: 7 plant structures%3B EXPRESSED DURING: petal differentiation and expansion stage%2C E expanded cotyledon stage%3B CONTAINS InterPro DOMAIN/s: GDP-fucose protein …
g3729	20316561	20318575	AT1G52640	19608709	19610452	Pentatricopeptide repeat (PPR) superfamily protein;computational_description=Pentatricopeptide repeat (PPR) superfamily protein%3B CONTAINS InterPro DOMAIN/s: Pentatricopeptide repeat (InterPro:IPR002885)%3B BEST Arabidopsis thaliana protein match is: Tetratricopeptide repeat (TPR)-like superfamily protein (TAIR:AT1G77360.1)%3B Has 37915 Blast hits to 12240 proteins in 287 species: Archae - 2%3B …
g3731	20322546	20325005	AT1G52670	19614931	19617611	Single hybrid motif superfamily protein;computational_description=Single hybrid motif superfamily protein%3B FUNCTIONS IN: binding%3B LOCATED IN: chloroplast%3B EXPRESSED IN: 22 plant structures%3B EXPRESSED DURING: 14 growth stages%3B CONTAINS InterPro DOMAIN/s: Single hybrid motif (InterPro:IPR011053)%2C Biotin/lipoyl attachment (InterPro:IPR000089)%3B BEST Arabidopsis thaliana protein match is…
g3732	20325736	20326545	AT1G52680	19618099	19619026	late embryogenesis abundant protein-related / LEA protein-like protein;computational_description=late embryogenesis abundant protein-related / LEA protein-related%3B Has 75 Blast hits to 75 proteins in 15 species: Archae - 0%3B Bacteria - 0%3B Metazoa - 0%3B Fungi - 0%3B Plants - 75%3B Viruses - 0%3B Other Eukaryotes - 0 (source: NCBI BLink).;Dbxref=PMID:18318901
g3734	20328711	20330895	AT1G52695	19621238	19623461	alpha/beta-Hydrolases superfamily protein;computational_description=alpha/beta-Hydrolases superfamily protein%3B FUNCTIONS IN: hydrolase activity%2C hydrolase activity%2C acting on ester bonds%3B INVOLVED IN: metabolic process%3B LOCATED IN: cellular_component unknown%3B CONTAINS InterPro DOMAIN/s: Phospholipase/carboxylesterase (InterPro:IPR003140)%3B BEST Arabidopsis thaliana protein match is: …
g3738	20352390	20353017	AT1G52720	19640525	19641665	hypothetical protein;computational_description=unknown protein%3B BEST Arabidopsis thaliana protein match is: unknown protein (TAIR:AT3G15630.1)%3B Has 61 Blast hits to 61 proteins in 13 species: Archae - 0%3B Bacteria - 0%3B Metazoa - 0%3B Fungi - 0%3B Plants - 61%3B Viruses - 0%3B Other Eukaryotes - 0 (source: NCBI BLink).;Dbxref=PMID:18775970
g3741	20358086	20360635	AT1G52750	19646465	19649340	alpha/beta-Hydrolases superfamily protein;computational_description=alpha/beta-Hydrolases superfamily protein%3B CONTAINS InterPro DOMAIN/s: Epoxide hydrolase-like (InterPro:IPR000639)%2C Alpha/beta hydrolase fold-1 (InterPro:IPR000073)%3B BEST Arabidopsis thaliana protein match is: alpha/beta-Hydrolases superfamily protein (TAIR:AT1G80280.1)%3B Has 5685 Blast hits to 5671 proteins in 1064 specie…
g3742	20362780	20364970	AT1G52760	19651172	19652825	lysophospholipase 2;curator_summary=Encodes caffeoyl shikimate esterase and is involved in lignin biosynthesis. CSE converts caffeoyl shikimate to caffiate. Loss of function mutations have reduced lignin content and collapsed vessel elements. It is also reported to function as a lysophospholipase 2 (LysoPL2) involved in tolerance to cadmium-induced oxidative stress. Binds Acyl-CoA-binding protein…
g3743	20367450	20369382	AT1G52770	19655831	19657795	Phototropic-responsive NPH3 family protein;computational_description=Phototropic-responsive NPH3 family protein%3B FUNCTIONS IN: signal transducer activity%3B INVOLVED IN: response to light stimulus%3B LOCATED IN: cellular_component unknown%3B EXPRESSED IN: 13 plant structures%3B EXPRESSED DURING: 12 growth stages%3B CONTAINS InterPro DOMAIN/s: NPH3 (InterPro:IPR004249)%3B BEST Arabidopsis thalia…
g3744	20369880	20373594	AT1G52780	19658614	19662186	PII%2C uridylyltransferase (DUF2921);computational_description=Protein of unknown function (DUF2921)%3B FUNCTIONS IN: molecular_function unknown%3B INVOLVED IN: biological_process unknown%3B LOCATED IN: membrane%3B EXPRESSED IN: cultured cell%2C callus%2C leaf%3B CONTAINS InterPro DOMAIN/s: Protein of unknown function DUF2921 (InterPro:IPR021319)%3B BEST Arabidopsis thaliana protein match is: Pro…
g3745	20373605	20374825	AT1G52790	19662194	19663301	2-oxoglutarate (2OG) and Fe(II)-dependent oxygenase superfamily protein;curator_summary=encodes a putative oxidoreductase%2C 2OG-Fe(II) oxygenase family protein%2C similar to GS-AOP loci (GI:16118889%2C GI:16118887%2C GI:16118891%2C GI:16118893)%3B contains PF03171 2OG-Fe(II) oxygenase superfamily domain;computational_description=2-oxoglutarate (2OG) and Fe(II)-dependent oxygenase superfamily pro…
g3746	20375480	20377001	AT1G52800	19664023	19665631	2-oxoglutarate (2OG) and Fe(II)-dependent oxygenase superfamily protein;curator_summary=encodes a putative oxidoreductase%2C 2OG-Fe(II) oxygenase family protein%2C similar to GS-AOP loci (GI:16118889%2C GI:16118887%2C GI:16118891%2C GI:16118893)%3B contains PF03171 2OG-Fe(II) oxygenase superfamily domain;computational_description=2-oxoglutarate (2OG) and Fe(II)-dependent oxygenase superfamily pro…
g3747	20378530	20380234	AT1G52810	19667127	19668237	2-oxoglutarate (2OG) and Fe(II)-dependent oxygenase superfamily protein;computational_description=2-oxoglutarate (2OG) and Fe(II)-dependent oxygenase superfamily protein%3B BEST Arabidopsis thaliana protein match is: 2-oxoglutarate (2OG) and Fe(II)-dependent oxygenase superfamily protein (TAIR:AT1G52820.1)%3B Has 2468 Blast hits to 2418 proteins in 287 species: Archae - 0%3B Bacteria - 86%3B Meta…
g3748	20380650	20381896	AT1G52820	19669005	19670427	2-oxoglutarate (2OG) and Fe(II)-dependent oxygenase superfamily protein;computational_description=2-oxoglutarate (2OG) and Fe(II)-dependent oxygenase superfamily protein%3B CONTAINS InterPro DOMAIN/s: Oxoglutarate/iron-dependent oxygenase (InterPro:IPR005123)%3B BEST Arabidopsis thaliana protein match is: 2-oxoglutarate (2OG) and Fe(II)-dependent oxygenase superfamily protein (TAIR:AT1G52820.1)%3…
g3750	20383941	20385115	AT1G52830	19672476	19673652	indole-3-acetic acid 6;curator_summary=An extragenic dominant suppressor of the hy2 mutant phenotype. Also exhibits aspects of constitutive photomorphogenetic phenotype in the absence of hy2. Mutants have dominant leaf curling phenotype shortened hypocotyls and reduced apical hook. Induced by indole-3-acetic acid.;symbol=IAA6;Alias=SHY1
g3751	20390035	20390705	AT1G52857	19681209	19681787	transmembrane protein;computational_description=unknown protein%3B FUNCTIONS IN: molecular_function unknown%3B INVOLVED IN: biological_process unknown%3B LOCATED IN: cellular_component unknown%3B Has 2 Blast hits to 2 proteins in 1 species: Archae - 0%3B Bacteria - 0%3B Metazoa - 0%3B Fungi - 0%3B Plants - 2%3B Viruses - 0%3B Other Eukaryotes - 0 (source: NCBI BLink).;Dbxref=locus:4010713542;locu…
g3755	20411314	20412095	AT1G52900	19702062	19702916	Toll-Interleukin-Resistance (TIR) domain family protein;computational_description=Toll-Interleukin-Resistance (TIR) domain family protein%3B FUNCTIONS IN: transmembrane receptor activity%3B INVOLVED IN: signal transduction%2C defense response%2C innate immune response%3B LOCATED IN: intrinsic to membrane%3B CONTAINS InterPro DOMAIN/s: Toll-Interleukin receptor (InterPro:IPR000157)%3B BEST Arabido…
g3758	20418504	20420255	AT1G52920	19709275	19711081	G protein coupled receptor;curator_summary=Encodes a plasma membrane%E2%80%93localized ABA receptor%2C which interacts with the G%26 945%3B%26 946%3B%26 947%3B complex. It has been postulated that the binding of ABA to GCR2 results in the release of the G protein and dissociation of the heterotrimeric complex into G%26 945%3B and the G%26 946%3B%26 947%3B dimer to activate downstream ABA effector…
g3761	20433279	20434055	AT1G52970	19736482	19737083	downregulated in DIF1 11;symbol=DD11;full_name=downregulated in DIF1 11;computational_description=downregulated in DIF1 11 (DD11)%3B FUNCTIONS IN: molecular_function unknown%3B INVOLVED IN: biological_process unknown%3B LOCATED IN: endomembrane system%3B EXPRESSED IN: embryo%2C sepal%2C synergid%3B EXPRESSED DURING: 4 anthesis%2C C globular stage%3B CONTAINS InterPro DOMAIN/s: Protein of unknown …
g3762	20434270	20437102	AT1G52980	19737405	19740348	GTP-binding family protein;curator_summary=Encodes a GTPase that belongs to the subfamily of YlqF/YawG GTPases. Functions in Pre-60S ribosomal subunit maturation.;symbol=AtNug2;Alias=Nug2
g3763	20437137	20440985	AT1G53000	19744948	19747804	Nucleotide-diphospho-sugar transferases superfamily protein;curator_summary=Encodes a mitochondrial-localized CMP-KDO (3-deoxy-D-manno-octulosonate) synthetase. This is the enzyme activating KDO as a nucleotide sugar prior to its incorporation into rhamnogalacturonan-II. Heterozygous mutants are defective in pollen development and in pollen tube elongation.;symbol=CKS;Alias=AtCKS
g3764	20441600	20442416	AT1G53010	19747847	19748383	RING/U-box superfamily protein;computational_description=RING/U-box superfamily protein%3B FUNCTIONS IN: zinc ion binding%3B LOCATED IN: endomembrane system%3B EXPRESSED IN: stem%2C root%2C pollen tube%3B CONTAINS InterPro DOMAIN/s: Zinc finger%2C RING-type (InterPro:IPR001841)%3B BEST Arabidopsis thaliana protein match is: RING/U-box superfamily protein (TAIR:AT3G05200.1)%3B Has 7798 Blast hits …
g3765	20445041	20453645	AT1G53025	19756445	19759700	Ubiquitin-conjugating enzyme family protein;computational_description=Ubiquitin-conjugating enzyme family protein%3B FUNCTIONS IN: small conjugating protein ligase activity%3B INVOLVED IN: regulation of protein metabolic process%2C post-translational protein modification%3B CONTAINS InterPro DOMAIN/s: Ubiquitin-conjugating enzyme/RWD-like (InterPro:IPR016135)%2C Ubiquitin-conjugating enzyme%2C E2…
g3766	20453906	20455235	AT1G53030	19760001	19761496	Cytochrome C oxidase copper chaperone (COX17);curator_summary=encodes a copper chaperone%2C can functional complements the yeast COX17 null mutant. May play a role in the delivery of copper to mitochondria. Expressed in roots and thus may also play a role in copper transport in the roots.;computational_description=Cytochrome C oxidase copper chaperone (COX17)%3B FUNCTIONS IN: copper chaperone act…
g3768	20459684	20462825	AT1G53040	19764245	19767507	strawberry notch protein (DUF616);computational_description=Protein of unknown function (DUF616)%3B CONTAINS InterPro DOMAIN/s: Protein of unknown function DUF616 (InterPro:IPR006852)%3B BEST Arabidopsis thaliana protein match is: Protein of unknown function (DUF616) (TAIR:AT1G53040.2)%3B Has 322 Blast hits to 322 proteins in 41 species: Archae - 14%3B Bacteria - 34%3B Metazoa - 0%3B Fungi - 4%3B…
g3769	20467562	20471317	AT1G53050	19771916	19775817	Protein kinase superfamily protein;computational_description=Protein kinase superfamily protein%3B FUNCTIONS IN: protein serine/threonine kinase activity%2C protein kinase activity%2C kinase activity%2C ATP binding%3B INVOLVED IN: protein amino acid phosphorylation%2C N-terminal protein myristoylation%3B LOCATED IN: plasma membrane%3B EXPRESSED IN: 24 plant structures%3B EXPRESSED DURING: 13 grow…
g3770	20471372	20472436	AT1G53060	19775923	19777030	Legume lectin family protein;computational_description=Legume lectin family protein%3B FUNCTIONS IN: carbohydrate binding%2C binding%3B INVOLVED IN: biological_process unknown%3B LOCATED IN: cellular_component unknown%3B EXPRESSED IN: 21 plant structures%3B EXPRESSED DURING: 13 growth stages%3B CONTAINS InterPro DOMAIN/s: Legume lectin%2C beta chain (InterPro:IPR001220)%2C Concanavalin A-like lec…
g3771	20473772	20474796	AT1G53070	19778133	19779447	Legume lectin family protein;computational_description=Legume lectin family protein%3B FUNCTIONS IN: carbohydrate binding%2C binding%3B INVOLVED IN: response to karrikin%3B LOCATED IN: cell wall%2C plant-type cell wall%3B EXPRESSED IN: 23 plant structures%3B EXPRESSED DURING: 13 growth stages%3B CONTAINS InterPro DOMAIN/s: Legume lectin%2C beta chain (InterPro:IPR001220)%2C Concanavalin A-like le…
g3772	20476732	20477747	AT1G53080	19781288	19782352	Legume lectin family protein;computational_description=Legume lectin family protein%3B FUNCTIONS IN: carbohydrate binding%2C binding%3B INVOLVED IN: biological_process unknown%3B LOCATED IN: cellular_component unknown%3B EXPRESSED IN: 21 plant structures%3B EXPRESSED DURING: 13 growth stages%3B CONTAINS InterPro DOMAIN/s: Legume lectin%2C beta chain (InterPro:IPR001220)%2C Concanavalin A-like lec…
g3775	20485542	20490036	AT1G53110	19790142	19792589	proton pump-interactor;computational_description=BEST Arabidopsis thaliana protein match is: proton pump interactor 2 (TAIR:AT3G15340.1)%3B Has 9980 Blast hits to 7312 proteins in 825 species: Archae - 146%3B Bacteria - 1301%3B Metazoa - 3338%3B Fungi - 830%3B Plants - 588%3B Viruses - 42%3B Other Eukaryotes - 3735 (source: NCBI BLink).;Dbxref=locus:2037059;locus_type=protein_coding
g3776	20490068	20490907	AT1G53130	19794723	19795544	Stigma-specific Stig1 family protein;curator_summary=Encodes GRIM REAPER (GRI)%2C involved in the regulation of cell death induced by extracellular ROS (reactive oxygen species). Secreted into the extracellular space.;symbol=GRI;full_name=GRIM REAPER;computational_description=GRIM REAPER (GRI)%3B CONTAINS InterPro DOMAIN/s: Stigma-specific protein Stig1 (InterPro:IPR006969)%3B BEST Arabidopsis th…
g3777	20494662	20497926	AT1G53140	19799188	19802675	Dynamin related protein 5A;curator_summary=Encodes DRP5A%2C a dynamin protein involved in cytokinesis in Arabidopsis.;symbol=DRP5A;full_name=Dynamin related protein 5A;computational_description=Dynamin related protein 5A (DRP5A)%3B FUNCTIONS IN: GTP binding%2C GTPase activity%3B INVOLVED IN: cytokinesis%3B EXPRESSED IN: 18 plant structures%3B EXPRESSED DURING: 6 growth stages%3B CONTAINS InterPro…
g3778	20501772	20502890	AT1G53160	19806263	19807705	squamosa promoter binding protein-like 4;curator_summary=Encodes a member of the SPL (squamosa-promoter binding protein-like)gene family%2C a novel gene family encoding DNA binding proteins and putative transcription factors. Contains the SBP-box%2C which encodes the SBP-domain%2C required and sufficient for interaction with DNA. It is involved in regulation of flowering and vegetative phase chan…
g3779	20507642	20508760	AT1G53163	19812087	19813290	membrane-associated kinase regulator;computational_description=unknown protein%3B FUNCTIONS IN: molecular_function unknown%3B INVOLVED IN: biological_process unknown%3B LOCATED IN: cellular_component unknown%3B BEST Arabidopsis thaliana protein match is: unknown protein (TAIR:AT3G15250.1)%3B Has 315 Blast hits to 216 proteins in 74 species: Archae - 0%3B Bacteria - 86%3B Metazoa - 43%3B Fungi - 5…
g3781	20517180	20517927	AT1G53170	19821337	19822399	ethylene response factor 8;curator_summary=encodes a member of the ERF (ethylene response factor) subfamily B-1 of ERF/AP2 transcription factor family (ATERF-8). The protein contains one AP2 domain. There are 15 members in this subfamily including ATERF-3%2C ATERF-4%2C ATERF-7%2C and leafy petiole.;symbol=ERF8;Alias=ATERF-8
g3782	20532642	20534007	AT1G53180	19831352	19833028	hypothetical protein;computational_description=unknown protein%3B FUNCTIONS IN: molecular_function unknown%3B INVOLVED IN: biological_process unknown%3B LOCATED IN: cellular_component unknown%3B EXPRESSED IN: 13 plant structures%3B EXPRESSED DURING: 6 growth stages%3B BEST Arabidopsis thaliana protein match is: unknown protein (TAIR:AT3G15115.1)%3B Has 58 Blast hits to 56 proteins in 22 species: …
g3783	20538142	20541232	AT1G53190	19837110	19840370	RING/U-box superfamily protein;computational_description=RING/U-box superfamily protein%3B FUNCTIONS IN: zinc ion binding%3B CONTAINS InterPro DOMAIN/s: Zinc finger%2C RING-type (InterPro:IPR001841)%2C Zinc finger%2C C3HC4 RING-type (InterPro:IPR018957)%3B BEST Arabidopsis thaliana protein match is: RING/U-box superfamily protein (TAIR:AT3G15070.2)%3B Has 8436 Blast hits to 8420 proteins in 276 s…
g3784	20541304	20544417	AT1G53200	19840368	19843499	TAF RNA polymerase I subunit A;computational_description=unknown protein%3B Has 21 Blast hits to 21 proteins in 9 species: Archae - 0%3B Bacteria - 2%3B Metazoa - 0%3B Fungi - 0%3B Plants - 19%3B Viruses - 0%3B Other Eukaryotes - 0 (source: NCBI BLink).;Dbxref=PMID:20226671
g3785	20545682	20548736	AT1G53210	19844450	19847856	sodium/calcium exchanger family protein / calcium-binding EF hand family protein;curator_summary=Encodes a Na+/Ca 2+ exchanger-like protein that participates in the maintenance of Ca 2+ homeostasis.;Alias=AtNCL
g3786	20550776	20552937	AT1G53230	19849788	19851725	TEOSINTE BRANCHED 1%2C cycloidea and PCF transcription factor 3;curator_summary=Encodes a member of a recently identified plant transcription factor family that includes Teosinte branched 1%2C Cycloidea 1%2C and proliferating cell nuclear antigen (PCNA) factors%2C PCF1 and 2. Regulated by miR319. Involved in heterochronic regulation of leaf differentiation.;symbol=TCP3;full_name=TEOSINTE BRANCHED…
g3788	20558342	20560195	AT1G53250	19857351	19859275	histone-lysine N-methyltransferase%2C H3 lysine-79 specific-like protein;computational_description=unknown protein%3B BEST Arabidopsis thaliana protein match is: unknown protein (TAIR:AT1G53800.1)%3B Has 11909 Blast hits to 7704 proteins in 757 species: Archae - 51%3B Bacteria - 1338%3B Metazoa - 4550%3B Fungi - 987%3B Plants - 464%3B Viruses - 24%3B Other Eukaryotes - 4495 (source: NCBI BLink).;…
g3790	20563552	20565774	AT1G53270	19862821	19864650	ABC-2 type transporter family protein;symbol=ABCG10;full_name=ATP-binding cassette G10;computational_description=ABC-2 type transporter family protein%3B FUNCTIONS IN: ATPase activity%2C coupled to transmembrane movement of substances%3B LOCATED IN: membrane%3B EXPRESSED IN: root%3B CONTAINS InterPro DOMAIN/s: ATPase%2C AAA+ type%2C core (InterPro:IPR003593)%2C ABC transporter-like (InterPro:IPR0…
g3793	20583632	20586917	AT1G53300	19879405	19882895	tetratricopetide-repeat thioredoxin-like 1;curator_summary=Encodes one of the 36 carboxylate clamp (CC)-tetratricopeptide repeat (TPR) proteins (Prasad 2010%2C Pubmed ID: 20856808) with potential to interact with Hsp90/Hsp70 as co-chaperones. The TTL family is required for osmotic stress tolerance and male sporogenesis.;symbol=TTL1;full_name=tetratricopeptide-repeat thioredoxin-like 1;computation…
g3795	20595033	20597507	AT1G53320	19890935	19893504	tubby like protein 7;curator_summary=Member of TLP family;symbol=TLP7;Alias=AtTLP7
g3796	20600012	20601938	AT1G53330	19895967	19898360	Pentatricopeptide repeat (PPR) superfamily protein;curator_summary=encodes a member of the pentatricopeptide repeat (PPR) gene family. T-DNA insertion mutants had a complex phenotypic expression%2C ranging from embryo lethal to seedling lethal%2C to just subtle changes.;computational_description=Pentatricopeptide repeat (PPR) superfamily protein%3B CONTAINS InterPro DOMAIN/s: Pentatricopeptide re…
g3797	20606482	20607797	AT1G53345	19902474	19903808	DHHA1 domain protein;computational_description=unknown protein%3B INVOLVED IN: biological_process unknown%3B LOCATED IN: endomembrane system%3B EXPRESSED IN: 8 plant structures%3B EXPRESSED DURING: 4 anthesis%2C F mature embryo stage%2C petal differentiation and expansion stage%2C E expanded cotyledon stage%2C D bilateral stage%3B BEST Arabidopsis thaliana protein match is: unknown protein (TAIR:…
g3800	20617035	20620677	AT1G53380	19912990	19916686	hypothetical protein (DUF641);computational_description=Plant protein of unknown function (DUF641)%3B CONTAINS InterPro DOMAIN/s: Protein of unknown function DUF641%2C plant (InterPro:IPR006943)%3B BEST Arabidopsis thaliana protein match is: Plant protein of unknown function (DUF641) (TAIR:AT3G14870.1)%3B Has 313 Blast hits to 310 proteins in 37 species: Archae - 0%3B Bacteria - 16%3B Metazoa - 2…
g3801	20622012	20627860	AT1G53390	19917994	19923920	P-loop containing nucleoside triphosphate hydrolases superfamily protein;symbol=ABCG24;full_name=ATP-binding cassette G24;computational_description=P-loop containing nucleoside triphosphate hydrolases superfamily protein%3B FUNCTIONS IN: ATPase activity%2C coupled to transmembrane movement of substances%3B LOCATED IN: plasma membrane%3B EXPRESSED IN: 23 plant structures%3B EXPRESSED DURING: 13 gr…
g3803	20631280	20635757	AT1G53420	19926626	19931494	Leucine-rich repeat transmembrane protein kinase;computational_description=Leucine-rich repeat transmembrane protein kinase%3B FUNCTIONS IN: protein serine/threonine kinase activity%2C kinase activity%2C ATP binding%3B INVOLVED IN: transmembrane receptor protein tyrosine kinase signaling pathway%2C protein amino acid phosphorylation%3B LOCATED IN: endomembrane system%3B CONTAINS InterPro DOMAIN/s…
g3807	20654302	20656829	AT1G53460	19954390	19956915	craniofacial development protein;computational_description=BEST Arabidopsis thaliana protein match is: Ran BP2/NZF zinc finger-like superfamily protein (TAIR:AT1G70650.2)%3B Has 485 Blast hits to 413 proteins in 88 species: Archae - 11%3B Bacteria - 27%3B Metazoa - 119%3B Fungi - 17%3B Plants - 101%3B Viruses - 2%3B Other Eukaryotes - 208 (source: NCBI BLink).;Dbxref=PMID:15937229
g3808	20658404	20662015	AT1G53470	19958380	19961827	mechanosensitive channel of small conductance-like 4;symbol=MSL4;full_name=mechanosensitive channel of small conductance-like 4;computational_description=mechanosensitive channel of small conductance-like 4 (MSL4)%3B INVOLVED IN: transmembrane transport%3B LOCATED IN: plasma membrane%2C membrane%3B CONTAINS InterPro DOMAIN/s: Membrane protein%2C At2g17000%2C predicted (InterPro:IPR016688)%2C Mech…
g3809	20663412	20664339	AT1G53480	19963047	19964712	mto 1 responding down 1;curator_summary=Encodes MRD1 (mto 1 responding down). Down-regulated in mto1-1 mutant that over-accumulates soluble methionine.;symbol=MRD1;Alias=ATMRD1
g3810	20664434	20667157	AT1G53490	19963267	19966952	RING/U-box superfamily protein;curator_summary=Encodes HEI10%2C a RING finger-containing protein. HEI10 belongs to a group of proteins well conserved among species known as ZMM. Required for class I crossover formation.;symbol=HEI10;full_name=homolog of human HEI10 ( Enhancer of cell Invasion No.10);computational_description=RING/U-box superfamily protein%3B Has 175 Blast hits to 173 proteins in …
g3813	20676591	20678289	AT1G53520	19976386	19978048	Chalcone-flavanone isomerase family protein;curator_summary=Encodes a plastid stroma localized fatty acid binding protein involved in fatty acid metabolism.;symbol=FAP3;Alias=AtFAP3;full_name=fatty-acid-binding protein 3;computational_description=Chalcone-flavanone isomerase family protein%3B FUNCTIONS IN: chalcone isomerase activity%2C intramolecular lyase activity%3B INVOLVED IN: cellular amino…
g3814	20678424	20680375	AT1G53530	19978101	19980125	Peptidase S24/S26A/S26B/S26C family protein;computational_description=Peptidase S24/S26A/S26B/S26C family protein%3B FUNCTIONS IN: serine-type peptidase activity%2C peptidase activity%3B INVOLVED IN: proteolysis%3B LOCATED IN: integral to membrane%2C membrane%3B EXPRESSED IN: 22 plant structures%3B EXPRESSED DURING: 13 growth stages%3B CONTAINS InterPro DOMAIN/s: Peptidase S24/S26A/S26B/S26C%2C b…
g3816	20681564	20685035	AT1G53550	19983411	19984637	F-box family protein;computational_description=F-box family protein%3B CONTAINS InterPro DOMAIN/s: F-box domain%2C cyclin-like (InterPro:IPR001810)%2C F-box associated domain%2C type 3 (InterPro:IPR013187)%2C F-box domain%2C Skp2-like (InterPro:IPR022364)%2C F-box associated interaction domain (InterPro:IPR017451)%3B BEST Arabidopsis thaliana protein match is: F-box and associated interaction dom…
g3817	20685095	20686959	AT1G53560	19984542	19986112	Ribosomal protein L18ae family;computational_description=Ribosomal protein L18ae family%3B BEST Arabidopsis thaliana protein match is: Ribosomal protein L18ae family (TAIR:AT1G53560.1)%3B Has 119 Blast hits to 119 proteins in 14 species: Archae - 0%3B Bacteria - 0%3B Metazoa - 0%3B Fungi - 0%3B Plants - 119%3B Viruses - 0%3B Other Eukaryotes - 0 (source: NCBI BLink).;Dbxref=PMID:18650403
g3818	20687454	20691206	AT1G53570	19987117	19991214	mitogen-activated protein kinase kinase kinase 3;curator_summary=MEK kinase (MAP3Ka);symbol=MAP3KA;Alias=MAPKKK3
g3819	20691648	20693639	AT1G53580	19991271	19993458	glyoxalase II 3;curator_summary=Mononuclear Fe(II)-containing member of the b-lactamase fold superfamily. ETHE1 is homodimeric in solution%2C exhibits low-level esterase activity%2C and specifically binds a single Fe(II) atom in the active site.;symbol=GLY3;Alias=ETHE1
g3821	20701444	20704075	AT1G53600	20001236	20004055	pentatricopeptide (PPR) repeat-containing protein;computational_description=pentatricopeptide (PPR) repeat-containing protein%3B CONTAINS InterPro DOMAIN/s: Pentatricopeptide repeat (InterPro:IPR002885)%3B BEST Arabidopsis thaliana protein match is: Tetratricopeptide repeat (TPR)-like superfamily protein (TAIR:AT1G53600.1)%3B Has 53053 Blast hits to 14536 proteins in 238 species: Archae - 0%3B Ba…
g3822	20708978	20709519	AT1G53610	20008996	20009320	transmembrane protein;computational_description=unknown protein%3B FUNCTIONS IN: molecular_function unknown%3B INVOLVED IN: biological_process unknown%3B LOCATED IN: endomembrane system%3B BEST Arabidopsis thaliana protein match is: unknown protein (TAIR:AT1G53620.1)%3B Has 14 Blast hits to 14 proteins in 2 species: Archae - 0%3B Bacteria - 0%3B Metazoa - 0%3B Fungi - 0%3B Plants - 14%3B Viruses …
g3823	20716450	20718079	AT1G53633	20017389	20017932	hypothetical protein;computational_description=unknown protein%3B FUNCTIONS IN: molecular_function unknown%3B INVOLVED IN: biological_process unknown%3B LOCATED IN: cellular_component unknown%3B Has 5 Blast hits to 5 proteins in 2 species: Archae - 0%3B Bacteria - 0%3B Metazoa - 2%3B Fungi - 0%3B Plants - 3%3B Viruses - 0%3B Other Eukaryotes - 0 (source: NCBI BLink).;Dbxref=locus:5019474656;locus…
g3824	20726269	20728949	AT1G53645	20026016	20028756	hydroxyproline-rich glycoprotein family protein;computational_description=hydroxyproline-rich glycoprotein family protein%3B Has 15375 Blast hits to 12179 proteins in 920 species: Archae - 8%3B Bacteria - 1425%3B Metazoa - 5915%3B Fungi - 2848%3B Plants - 1527%3B Viruses - 230%3B Other Eukaryotes - 3422 (source: NCBI BLink).;Dbxref=PMID:18650403
g3825	20729213	20731629	AT1G53650	20028923	20031619	CTC-interacting domain 8;curator_summary=RNA-binding protein%2C putative%2C similar to RNA-binding protein GB:AAA86641 GI:1174153 from (Arabidopsis thaliana).Contains PAB2 domain which facilitates binding to PABC proteins.;symbol=CID8;full_name=CTC-interacting domain 8;computational_description=CTC-interacting domain 8 (CID8)%3B CONTAINS InterPro DOMAIN/s: RNA recognition motif%2C RNP-1 (InterPro…
g3828	20742395	20744039	AT1G53690	20042452	20043626	DNA directed RNA polymerase%2C 7 kDa subunit;curator_summary=Protein of unknown function that is homologous to At5g41010%2C which encodes a non-catalytic subunit common to nuclear DNA-dependent RNA polymerases II%2C IV and V%3B homologous to budding yeast RPB12.;computational_description=DNA directed RNA polymerase%2C 7 kDa subunit%3B FUNCTIONS IN: DNA-directed RNA polymerase activity%2C DNA bind…
g3830	20750778	20752299	AT1G53705	20050475	20051451	putative aminoacyl-tRNA ligase;computational_description=aminoacyl-tRNA ligases%3Bnucleotide binding%3BATP binding%3B FUNCTIONS IN: aminoacyl-tRNA ligase activity%2C nucleotide binding%2C ATP binding%3B INVOLVED IN: translation%2C tRNA aminoacylation for protein translation%3B LOCATED IN: endomembrane system%2C cytoplasm%3B CONTAINS InterPro DOMAIN/s: Aminoacyl-tRNA synthetase%2C class II (D/K/N)…
g3831	20753585	20756829	AT1G53710	20053161	20056396	Calcineurin-like metallo-phosphoesterase superfamily protein;computational_description=Calcineurin-like metallo-phosphoesterase superfamily protein%3B FUNCTIONS IN: hydrolase activity%2C protein serine/threonine phosphatase activity%3B INVOLVED IN: biological_process unknown%3B LOCATED IN: endomembrane system%3B EXPRESSED IN: 21 plant structures%3B EXPRESSED DURING: 13 growth stages%3B CONTAINS I…
g3832	20756974	20760239	AT1G53720	20056526	20059803	Cyclophilin;computational_description=Cyclophilin%3B BEST Arabidopsis thaliana protein match is: cyclophilin 59 (TAIR:AT1G53720.1)%3B Has 400 Blast hits to 376 proteins in 89 species: Archae - 0%3B Bacteria - 0%3B Metazoa - 254%3B Fungi - 13%3B Plants - 87%3B Viruses - 0%3B Other Eukaryotes - 46 (source: NCBI BLink).;Dbxref=locus:2823661;locus_type=protein_coding
g3833	20762084	20766082	AT1G53730	20061405	20065713	STRUBBELIG-receptor family 6;symbol=SRF6;full_name=STRUBBELIG-receptor family 6;computational_description=STRUBBELIG-receptor family 6 (SRF6)%3B FUNCTIONS IN: protein serine/threonine kinase activity%2C protein kinase activity%2C ATP binding%3B INVOLVED IN: transmembrane receptor protein tyrosine kinase signaling pathway%2C protein amino acid phosphorylation%3B LOCATED IN: plasma membrane%3B EXPR…
g3835	20769379	20771509	AT1G53760	20068965	20071171	K+-H+ exchange-like protein;computational_description=unknown protein%3B FUNCTIONS IN: molecular_function unknown%3B INVOLVED IN: biological_process unknown%3B LOCATED IN: mitochondrion%2C plasma membrane%2C plastid%2C membrane%3B EXPRESSED IN: 25 plant structures%3B EXPRESSED DURING: 13 growth stages%3B CONTAINS InterPro DOMAIN/s: Protein of unknown function DUF2343 (InterPro:IPR018786)%3B Has 1…
g3838	20780319	20782709	AT1G53790	20079081	20081464	F-box and associated interaction domains-containing protein;computational_description=F-box and associated interaction domains-containing protein%3B CONTAINS InterPro DOMAIN/s: F-box domain%2C cyclin-like (InterPro:IPR001810)%2C F-box domain%2C Skp2-like (InterPro:IPR022364)%2C F-box associated domain%2C type 3 (InterPro:IPR013187)%2C F-box associated interaction domain (InterPro:IPR017451)%3B BE…
g3839	20782874	20785711	AT1G53800	20081644	20084551	histone-lysine N-methyltransferase%2C H3 lysine-79 specific-like protein;computational_description=unknown protein%3B BEST Arabidopsis thaliana protein match is: unknown protein (TAIR:AT1G53800.1)%3B Has 11909 Blast hits to 7704 proteins in 757 species: Archae - 51%3B Bacteria - 1338%3B Metazoa - 4550%3B Fungi - 987%3B Plants - 464%3B Viruses - 24%3B Other Eukaryotes - 4495 (source: NCBI BLink).;…
g3841	20787294	20788546	AT1G53820	20091491	20092423	RING/U-box superfamily protein;computational_description=RING/U-box superfamily protein%3B FUNCTIONS IN: zinc ion binding%3B CONTAINS InterPro DOMAIN/s: Zinc finger%2C RING-type (InterPro:IPR001841)%2C Zinc finger%2C C3HC4 RING-type (InterPro:IPR018957)%3B BEST Arabidopsis thaliana protein match is: RING/U-box superfamily protein (TAIR:AT1G72310.1)%3B Has 9301 Blast hits to 9282 proteins in 297 s…
g3844	20797315	20799589	AT1G53840	20101299	20103690	pectin methylesterase 1;curator_summary=encodes a pectin methylesterase;symbol=PME1;Alias=ATPME1
g3846	20802680	20805210	AT1G53860	20107017	20109665	Remorin family protein;computational_description=Remorin family protein%3B CONTAINS InterPro DOMAIN/s: Remorin%2C C-terminal (InterPro:IPR005516)%3B BEST Arabidopsis thaliana protein match is: Remorin family protein (TAIR:AT1G30320.1)%3B Has 458 Blast hits to 455 proteins in 58 species: Archae - 2%3B Bacteria - 9%3B Metazoa - 29%3B Fungi - 14%3B Plants - 379%3B Viruses - 0%3B Other Eukaryotes - 2…
g3848	20810605	20814123	AT1G53900	20127545	20131050	translation initiation factor eIF-2B subunit alpha;computational_description=Eukaryotic translation initiation factor 2B (eIF-2B) family protein%3B FUNCTIONS IN: GTP binding%2C translation initiation factor activity%3B INVOLVED IN: translational initiation%2C cellular metabolic process%3B LOCATED IN: eukaryotic translation initiation factor 2B complex%3B CONTAINS InterPro DOMAIN/s: Initiation fac…
g3850	20818095	20819991	AT1G53910	20134844	20137013	related to AP2 12;curator_summary=Encodes a member of the ERF (ethylene response factor) subfamily B-2 of ERF/AP2 transcription factor family (RAP2.12). The protein contains one AP2 domain. There are 5 members in this subfamily including RAP2.2 AND RAP2.12. Involved in oxygen sensing.;symbol=RAP2.12;full_name=related to AP2 12;computational_description=related to AP2 12 (RAP2.12)%3B FUNCTIONS IN:…
g3851	20821115	20822865	AT1G53920	20137537	20139716	GDSL-motif lipase 5;curator_summary=Contains lipase signature motif and GDSL domain.;symbol=GLIP5;full_name=GDSL-motif lipase 5;computational_description=GDSL-motif lipase 5 (GLIP5)%3B FUNCTIONS IN: lipase activity%2C carboxylesterase activity%3B INVOLVED IN: lipid metabolic process%3B EXPRESSED IN: 18 plant structures%3B EXPRESSED DURING: 12 growth stages%3B CONTAINS InterPro DOMAIN/s: Lipase%2C…
g3852	20823396	20823990	AT1G53930	20140279	20140887	Ubiquitin-like superfamily protein;computational_description=Ubiquitin-like superfamily protein%3B CONTAINS InterPro DOMAIN/s: Ubiquitin subgroup (InterPro:IPR019956)%2C Ubiquitin conserved site (InterPro:IPR019954)%2C Ubiquitin (InterPro:IPR000626)%2C Ubiquitin supergroup (InterPro:IPR019955)%3B BEST Arabidopsis thaliana protein match is: polyubiquitin 10 (TAIR:AT4G05320.6)%3B Has 11184 Blast hi…
g3858	20847215	20849281	AT1G54030	20167597	20169684	GDSL-like Lipase/Acylhydrolase superfamily protein;curator_summary=Encodes a vacuolar protein. Mutation causes organizational defects in the endoplasmic reticulum and aberrant protein trafficking in the plant secretory pathway.;symbol=MVP1;Alias=ERMO3
g3860	20850481	20853550	AT1G54040	20170715	20173949	epithiospecifier protein;curator_summary=Epithiospecifier protein%2C interacts with WRKY53. Involved in pathogen resistance and leaf senescence.;symbol=ESP;Alias=ESR
g3861	20858206	20859050	AT1G54050	20179357	20180566	HSP20-like chaperones superfamily protein;computational_description=HSP20-like chaperones superfamily protein%3B CONTAINS InterPro DOMAIN/s: Heat shock protein Hsp20 (InterPro:IPR002068)%2C HSP20-like chaperone (InterPro:IPR008978)%3B BEST Arabidopsis thaliana protein match is: heat shock protein 17.6A (TAIR:AT5G12030.1)%3B Has 4491 Blast hits to 4491 proteins in 1181 species: Archae - 166%3B Bac…
g3862	20859635	20862146	AT1G54060	20180610	20182374	6B-interacting protein 1-like 1;curator_summary=Member of the trihelix DNA binding protein family. Nuclear localized. Involved in repressing seed maturation genes during seed germination and seedling development.;symbol=ASIL1;full_name=6B-interacting protein 1-like 1;computational_description=6B-interacting protein 1-like 1 (ASIL1)%3B FUNCTIONS IN: sequence-specific DNA binding%2C sequence-specif…
g3865	20871605	20872624	AT1G54095	20192768	20194099	DUF1677 family protein%2C putative (DUF1677);computational_description=Protein of unknown function (DUF1677)%3B CONTAINS InterPro DOMAIN/s: Protein of unknown function DUF1677%2C plant (InterPro:IPR012876)%3B BEST Arabidopsis thaliana protein match is: Protein of unknown function (DUF1677) (TAIR:AT1G72510.2)%3B Has 244 Blast hits to 244 proteins in 14 species: Archae - 0%3B Bacteria - 0%3B Metazo…
g3866	20874046	20877750	AT1G54100	20194712	20199193	aldehyde dehydrogenase 7B4;curator_summary=Aldehyde dehydrogenase;symbol=ALDH7B4;full_name=aldehyde dehydrogenase 7B4;computational_description=aldehyde dehydrogenase 7B4 (ALDH7B4)%3B FUNCTIONS IN: 3-chloroallyl aldehyde dehydrogenase activity%2C oxidoreductase activity%3B INVOLVED IN: response to desiccation%2C response to salt stress%2C response to abscisic acid stimulus%3B EXPRESSED IN: 23 pla…
g3868	20885405	20886108	AT1G54120	20206930	20207555	hypothetical protein;computational_description=unknown protein%3B BEST Arabidopsis thaliana protein match is: unknown protein (TAIR:AT3G14060.1)%3B Has 23 Blast hits to 23 proteins in 7 species: Archae - 0%3B Bacteria - 0%3B Metazoa - 0%3B Fungi - 0%3B Plants - 23%3B Viruses - 0%3B Other Eukaryotes - 0 (source: NCBI BLink).;Dbxref=PMID:14576160
g3870	20892475	20893680	AT1G54140	20213899	20215265	TATA binding protein associated factor 21kDa subunit;curator_summary=putative TATA binding protein associated factor 21kDa;symbol=TAFII21;Alias=TAF9
g3871	20893895	20895835	AT1G54150	20215395	20217489	E3 Ubiquitin ligase family protein;symbol=SPL2;full_name=SP1-like 2;computational_description=E3 Ubiquitin ligase family protein%3B FUNCTIONS IN: zinc ion binding%3B LOCATED IN: endomembrane system%3B EXPRESSED IN: 23 plant structures%3B EXPRESSED DURING: 13 growth stages%3B CONTAINS InterPro DOMAIN/s: Zinc finger%2C RING-type (InterPro:IPR001841)%2C E3 Ubiquitin ligase (InterPro:IPR022170)%3B BE…
g3872	20895906	20899170	AT1G54160	20217336	20219452	nuclear factor Y%2C subunit A5;curator_summary=Encodes a member of the CCAAT-binding transcription factor (CBF-B/NF-YA) family. Expression is upregulated in response to ABA and drought. This regulation appears to be mediated by MIR169A which is downregulated in response to drought. NFYA5 is a target of MIR169A. Loss of function mutations are hypersensitive to drought.;symbol=NF-YA5;Alias=NFYA5
g3873	20899426	20904410	AT1G54170	20221029	20226055	CTC-interacting domain 3;curator_summary=ataxin-2-related%2C similar to SCA2 (GI:1770390) (Homo sapiens)%3B similar to ataxin-2 (GI:3005020) (Mus musculus). Member of a family of PAM2 motif containing proteins.;symbol=CID3;full_name=CTC-interacting domain 3;computational_description=CTC-interacting domain 3 (CID3)%3B CONTAINS InterPro DOMAIN/s: LsmAD domain (InterPro:IPR009604)%2C Ataxin-2%2C C-t…
g3874	20905785	20909528	AT1G54180	20227168	20230237	BREVIS RADIX-like 3;curator_summary=Belongs to five-member BRX gene family. Arabidopsis BRX genes share high levels of similarity among each others%2C with several conserved domains. The most distinct is BRX domain - highly conserved in all BRX genes among distantly related species. This protein-protein interaction domain is required and sufficient for BRX activity.;symbol=BRX-LIKE3;Alias=ATBRXL3
g3875	20914195	20915566	AT1G54200	20235465	20237358	DNA mismatch repair Msh6-like protein;computational_description=unknown protein%3B BEST Arabidopsis thaliana protein match is: unknown protein (TAIR:AT3G13980.1)%3B Has 1084 Blast hits to 581 proteins in 136 species: Archae - 0%3B Bacteria - 72%3B Metazoa - 212%3B Fungi - 78%3B Plants - 102%3B Viruses - 0%3B Other Eukaryotes - 620 (source: NCBI BLink).;Dbxref=locus:2020153;locus_type=protein_codi…
g3877	20922335	20923900	AT1G54217	20243883	20245555	Ribosomal protein L18ae family;computational_description=Ribosomal protein L18ae family%3B BEST Arabidopsis thaliana protein match is: Ribosomal protein L18ae family (TAIR:AT4G26060.1)%3B Has 35333 Blast hits to 34131 proteins in 2444 species: Archae - 798%3B Bacteria - 22429%3B Metazoa - 974%3B Fungi - 991%3B Plants - 531%3B Viruses - 0%3B Other Eukaryotes - 9610 (source: NCBI BLink).;Dbxref=PMI…
g3879	20929175	20933161	AT1G54240	20252718	20254708	Winged helix-turn-helix transcription repressor DNA-binding protein;computational_description=Winged helix-turn-helix transcription repressor DNA-binding%3B FUNCTIONS IN: DNA binding%3B INVOLVED IN: nucleosome assembly%3B LOCATED IN: nucleus%2C nucleosome%3B EXPRESSED IN: leaf whorl%2C sperm cell%2C flower%2C pollen tube%3B EXPRESSED DURING: petal differentiation and expansion stage%3B CONTAINS I…
g3894	20985608	20987923	AT1G54310	20273567	20275574	S-adenosyl-L-methionine-dependent methyltransferases superfamily protein;computational_description=S-adenosyl-L-methionine-dependent methyltransferases superfamily protein%3B FUNCTIONS IN: RNA binding%3B LOCATED IN: plasma membrane%3B EXPRESSED IN: 15 plant structures%3B EXPRESSED DURING: 7 growth stages%3B CONTAINS InterPro DOMAIN/s: Pseudouridine synthase/archaeosine transglycosylase (InterPro:…
g3896	20992006	20993313	AT1G54330	20279507	20280952	NAC domain containing protein 20;symbol=NAC020;Alias=ANAC020
g3897	20995818	21005580	AT1G54350	20286856	20290401	ABC transporter family protein;symbol=ABCD2;full_name=ATP-binding cassette D2;computational_description=ABC transporter family protein%3B FUNCTIONS IN: ATPase activity%2C coupled to transmembrane movement of substances%3B INVOLVED IN: transport%2C transmembrane transport%3B LOCATED IN: chloroplast%3B EXPRESSED IN: 23 plant structures%3B EXPRESSED DURING: 14 growth stages%3B CONTAINS InterPro DOMA…
g3899	21010109	21013363	AT1G54380	20297805	20300979	spliceosome protein-like protein;computational_description=spliceosome protein-related%3B FUNCTIONS IN: molecular_function unknown%3B INVOLVED IN: spliceosome assembly%2C nuclear mRNA splicing%2C via spliceosome%3B LOCATED IN: cellular_component unknown%3B EXPRESSED IN: 22 plant structures%3B EXPRESSED DURING: 13 growth stages%3B CONTAINS InterPro DOMAIN/s: Survival motor neuron interacting prote…
g3900	21013476	21016093	AT1G54385	20301072	20303949	ARM repeat superfamily protein;curator_summary=At1G54385 encodes the plant KASH protein SINE1%3B SINE1 interacts with SUN1 and SUN2%2C is colocalized with F-actin%2C and is localized at the nuclear envelope.;Alias=SINE1;computational_description=ARM repeat superfamily protein%3B FUNCTIONS IN: binding%3B INVOLVED IN: spliceosome assembly%2C nuclear mRNA splicing%2C via spliceosome%3B LOCATED IN: c…
g3901	21016946	21019353	AT1G54390	20304515	20307110	PHD finger protein-like protein;curator_summary=ING2 encodes a member of the Inhibitor of Growth family of nuclear-localized PhD domain containing homeodomain proteins. Binds to H3K4 di or trimethylated DNA.;symbol=ING2;full_name=INHIBITOR OF GROWTH 2;computational_description=INHIBITOR OF GROWTH 2 (ING2)%3B BEST Arabidopsis thaliana protein match is: RING/FYVE/PHD zinc finger superfamily protein…
g3902	21019818	21021250	AT1G54400	20307572	20308846	HSP20-like chaperones superfamily protein;computational_description=HSP20-like chaperones superfamily protein%3B CONTAINS InterPro DOMAIN/s: Heat shock protein Hsp20 (InterPro:IPR002068)%2C HSP20-like chaperone (InterPro:IPR008978)%3B BEST Arabidopsis thaliana protein match is: HSP20-like chaperones superfamily protein (TAIR:AT2G27140.1)%3B Has 638 Blast hits to 638 proteins in 68 species: Archae…
g3904	21033818	21040429	AT1G54440	20322964	20328238	Polynucleotidyl transferase%2C ribonuclease H fold protein with HRDC domain-containing protein;Alias=AtRRP6L1;computational_description=Polynucleotidyl transferase%2C ribonuclease H fold protein with HRDC domain%3B FUNCTIONS IN: 3'-5' exonuclease activity%2C nucleic acid binding%3B INVOLVED IN: nucleobase%2C nucleoside%2C nucleotide and nucleic acid metabolic process%3B LOCATED IN: intracellular%…
g3906	21052979	21055263	AT1G54460	20340572	20343554	TPX2 (targeting protein for Xklp2) protein family;computational_description=TPX2 (targeting protein for Xklp2) protein family%3B FUNCTIONS IN: molecular_function unknown%3B INVOLVED IN: biological_process unknown%3B LOCATED IN: cellular_component unknown%3B EXPRESSED IN: 24 plant structures%3B EXPRESSED DURING: 15 growth stages%3B CONTAINS InterPro DOMAIN/s: Xklp2 targeting protein (InterPro:IPR0…
g3907	21057038	21061529	AT1G54470	20344698	20348097	resistance to peronospora parasitica protein;curator_summary=Encodes a Cf-like gene in Arabidopsis that confers downy mildew resistance to several isolates of Peronospora parasitica.;symbol=RPP27;full_name=resistance to Peronospora parasitica 27;computational_description=resistance to Peronospora parasitica 27 (RPP27)%3B LOCATED IN: endomembrane system%3B CONTAINS InterPro DOMAIN/s: Leucine-rich …
g3908	21062418	21069246	AT1G54490	20350109	20356916	exoribonuclease 4;curator_summary=Involved in the ethylene response. XRN4 does not appear to regulate ethylene signaling via an RNA-INDUCED SILENCING COMPLEX-based RNA silencing mechanism but acts by independent means. Endogenous suppressor of posttranscriptional gene silencing.;symbol=XRN4;Alias=AIN1
g3909	21069343	21070123	AT1G54500	20356954	20357879	Rubredoxin-like superfamily protein;computational_description=Rubredoxin-like superfamily protein%3B FUNCTIONS IN: electron carrier activity%2C metal ion binding%3B LOCATED IN: chloroplast thylakoid membrane%2C chloroplast%3B EXPRESSED IN: 21 plant structures%3B EXPRESSED DURING: 13 growth stages%3B CONTAINS InterPro DOMAIN/s: Rubredoxin%2C iron-binding site (InterPro:IPR018527)%2C Rubredoxin-typ…
g3910	21070723	21074993	AT1G54510	20358319	20362624	NIMA-related serine/threonine kinase 1;curator_summary=Encodes AtNEK1%2C a member of the NIMA-related serine/threonine kinases (Neks) that have been linked to cell-cycle regulation in fungi and mammals. Plant Neks might be involved in plant development processes.;symbol=NEK1;Alias=ATNEK1
g3911	21075838	21078430	AT1G54520	20363393	20366123	myelin-associated oligodendrocyte basic protein;computational_description=unknown protein%3B FUNCTIONS IN: molecular_function unknown%3B INVOLVED IN: biological_process unknown%3B LOCATED IN: chloroplast%3B EXPRESSED IN: 24 plant structures%3B EXPRESSED DURING: 15 growth stages%3B CONTAINS InterPro DOMAIN/s: Protein of unknown function DUF1517 (InterPro:IPR010903)%3B Has 276 Blast hits to 275 pro…
g3912	21078808	21079477	AT1G54530	20366313	20367117	Calcium-binding EF hand family protein;computational_description=Calcium-binding EF hand family protein%3B CONTAINS InterPro DOMAIN/s: EF-Hand 1%2C calcium-binding site (InterPro:IPR018247)%2C EF-HAND 2 (InterPro:IPR018249)%3B BEST Arabidopsis thaliana protein match is: Calcium-binding EF-hand family protein (TAIR:AT2G44310.1)%3B Has 172 Blast hits to 170 proteins in 15 species: Archae - 0%3B Bac…
g3913	21079984	21080863	AT1G54540	20367553	20368511	Late embryogenesis abundant (LEA) hydroxyproline-rich glycoprotein family;computational_description=Late embryogenesis abundant (LEA) hydroxyproline-rich glycoprotein family%3B CONTAINS InterPro DOMAIN/s: Late embryogenesis abundant protein%2C group 2 (InterPro:IPR004864)%3B BEST Arabidopsis thaliana protein match is: Late embryogenesis abundant (LEA) hydroxyproline-rich glycoprotein family (TAIR…
g3915	21099328	21100094	AT1G54575	20386809	20387710	hypothetical protein;computational_description=unknown protein%3B Has 35333 Blast hits to 34131 proteins in 2444 species: Archae - 798%3B Bacteria - 22429%3B Metazoa - 974%3B Fungi - 991%3B Plants - 531%3B Viruses - 0%3B Other Eukaryotes - 9610 (source: NCBI BLink).;Dbxref=locus:1006230766;locus_type=protein_coding
g3917	21103788	21104903	AT1G54590	20391560	20393503	splicing factor Prp18 family protein;computational_description=splicing factor Prp18 family protein%3B INVOLVED IN: RNA splicing%3B LOCATED IN: spliceosomal complex%3B EXPRESSED IN: male gametophyte%2C cultured cell%2C pollen tube%3B EXPRESSED DURING: L mature pollen stage%2C M germinated pollen stage%3B CONTAINS InterPro DOMAIN/s: Pre-mRNA processing factor 4 (PRP4) like (InterPro:IPR014906)%2C …
g3918	21106170	21109573	AT1G54610	20393664	20397295	Protein kinase superfamily protein;computational_description=Protein kinase superfamily protein%3B FUNCTIONS IN: protein serine/threonine kinase activity%2C protein kinase activity%2C kinase activity%2C ATP binding%3B INVOLVED IN: protein amino acid phosphorylation%2C N-terminal protein myristoylation%3B LOCATED IN: plasma membrane%3B EXPRESSED IN: 23 plant structures%3B EXPRESSED DURING: 13 grow…
g3919	21112663	21113433	AT1G54620	20400211	20401025	Plant invertase/pectin methylesterase inhibitor superfamily protein;computational_description=Plant invertase/pectin methylesterase inhibitor superfamily protein%3B FUNCTIONS IN: enzyme inhibitor activity%2C pectinesterase inhibitor activity%2C pectinesterase activity%3B INVOLVED IN: biological_process unknown%3B LOCATED IN: endomembrane system%3B CONTAINS InterPro DOMAIN/s: Pectinesterase inhibi…
g3921	21116198	21117263	AT1G54640	20403892	20404807	F-box associated ubiquitination effector family protein;computational_description=F-box associated ubiquitination effector family protein%3B CONTAINS InterPro DOMAIN/s: F-box associated domain%2C type 1 (InterPro:IPR006527)%2C F-box associated interaction domain (InterPro:IPR017451)%3B BEST Arabidopsis thaliana protein match is: F-box family protein-related (TAIR:AT1G54640.1)%3B Has 706 Blast hit…
g3922	21118026	21120163	AT1G54650	20405467	20407753	Methyltransferase family protein;computational_description=Methyltransferase family protein%3B FUNCTIONS IN: methyltransferase activity%3B INVOLVED IN: biological_process unknown%3B LOCATED IN: cellular_component unknown%3B EXPRESSED IN: 13 plant structures%3B EXPRESSED DURING: 8 growth stages%3B CONTAINS InterPro DOMAIN/s: Methyltransferase%2C METTL2%2C predicted (InterPro:IPR017280)%2C Methyltr…
g3924	21125408	21126882	AT1G54680	20413012	20414574	translation initiation factor 3 subunit I;computational_description=unknown protein%3B FUNCTIONS IN: molecular_function unknown%3B INVOLVED IN: biological_process unknown%3B LOCATED IN: endomembrane system%3B EXPRESSED IN: 22 plant structures%3B EXPRESSED DURING: 13 growth stages%3B BEST Arabidopsis thaliana protein match is: unknown protein (TAIR:AT5G27290.1)%3B Has 200 Blast hits to 200 protein…
g3927	21129013	21133303	AT1G54710	20416770	20421156	yeast autophagy 18 G-like protein;symbol=ATG18G;Alias=ATATG18G
g3929	21143078	21144200	AT1G54740	20430769	20431986	FANTASTIC four-like protein (DUF3049);computational_description=Protein of unknown function (DUF3049)%3B CONTAINS InterPro DOMAIN/s: Protein of unknown function DUF3049 (InterPro:IPR021410)%3B BEST Arabidopsis thaliana protein match is: Protein of unknown function (DUF3049) (TAIR:AT5G22390.1)%3B Has 534 Blast hits to 376 proteins in 66 species: Archae - 0%3B Bacteria - 26%3B Metazoa - 75%3B Fungi…
g3930	21146228	21147007	AT1G54760	20433912	20434397	AGAMOUS-like 85;symbol=AGL85;full_name=AGAMOUS-like 85;computational_description=AGAMOUS-like 85 (AGL85)%3B FUNCTIONS IN: DNA binding%2C sequence-specific DNA binding transcription factor activity%3B INVOLVED IN: regulation of transcription%3B LOCATED IN: nucleus%3B CONTAINS InterPro DOMAIN/s: Transcription factor%2C MADS-box (InterPro:IPR002100)%3B BEST Arabidopsis thaliana protein match is: AGA…
g3932	21151908	21153522	AT1G54780	20439383	20441159	thylakoid lumen 18.3 kDa protein;curator_summary=Encodes a thylakoid lumen protein regulating photosystem II repair cycle. Has acid phosphatase activity.;symbol=TLP18.3;Alias=AtTLP18.3;full_name=thylakoid lumen protein 18.3;computational_description=TLP18.3%3B FUNCTIONS IN: molecular_function unknown%3B INVOLVED IN: photosystem II repair%3B LOCATED IN: thylakoid%2C thylakoid lumen%2C chloroplast …
g3933	21153529	21156453	AT1G54790	20440979	20444066	GDSL-like Lipase/Acylhydrolase superfamily protein;computational_description=GDSL-like Lipase/Acylhydrolase superfamily protein%3B FUNCTIONS IN: hydrolase activity%2C acting on ester bonds%2C carboxylesterase activity%3B INVOLVED IN: lipid metabolic process%3B LOCATED IN: endomembrane system%3B EXPRESSED IN: 16 plant structures%3B EXPRESSED DURING: 8 growth stages%3B CONTAINS InterPro DOMAIN/s: L…
g3934	21159760	21164462	AT1G54820	20447157	20450916	Protein kinase superfamily protein;computational_description=Protein kinase superfamily protein%3B FUNCTIONS IN: protein serine/threonine kinase activity%2C protein kinase activity%2C kinase activity%2C ATP binding%3B INVOLVED IN: protein amino acid phosphorylation%3B EXPRESSED IN: 18 plant structures%3B EXPRESSED DURING: 13 growth stages%3B CONTAINS InterPro DOMAIN/s: Protein kinase%2C catalytic…
g3936	21166171	21167795	AT1G54840	20452593	20454266	HSP20-like chaperones superfamily protein;curator_summary=Encodes an atypical member of the sHSP20 family that is involved in histone demethylation. Loss of function mutations show increased methylation. IMD2 co-localizes to the nucleus with%2C and physically interacts with%2C IMD1%2C a protein involved in RNA directed DNA methylation. IMD2 contains an alpha crystallin domain %2C that is required…
g3937	21167910	21170265	AT1G54850	20454389	20456220	HSP20-like chaperones superfamily protein;Alias=IDM3
g3938	21170956	21172045	AT1G54860	20457257	20458631	Glycoprotein membrane precursor GPI-anchored;computational_description=Glycoprotein membrane precursor GPI-anchored%3B BEST Arabidopsis thaliana protein match is: Glycoprotein membrane precursor GPI-anchored (TAIR:AT3G06035.1)%3B Has 83 Blast hits to 82 proteins in 14 species: Archae - 0%3B Bacteria - 0%3B Metazoa - 0%3B Fungi - 0%3B Plants - 83%3B Viruses - 0%3B Other Eukaryotes - 0 (source: NCB…
g3940	21176630	21178083	AT1G54890	20462940	20464697	Late embryogenesis abundant (LEA) protein-like protein;computational_description=Late embryogenesis abundant (LEA) protein-related%3B FUNCTIONS IN: molecular_function unknown%3B INVOLVED IN: biological_process unknown%3B LOCATED IN: endomembrane system%3B EXPRESSED IN: 7 plant structures%3B EXPRESSED DURING: 4 anthesis%2C petal differentiation and expansion stage%3B CONTAINS InterPro DOMAIN/s: Ro…
g3941	21184360	21189202	AT1G54920	20470678	20475193	hypothetical protein;computational_description=unknown protein%3B FUNCTIONS IN: molecular_function unknown%3B INVOLVED IN: biological_process unknown%3B LOCATED IN: membrane%3B EXPRESSED IN: 23 plant structures%3B EXPRESSED DURING: 15 growth stages%3B Has 30201 Blast hits to 17322 proteins in 780 species: Archae - 12%3B Bacteria - 1396%3B Metazoa - 17338%3B Fungi - 3422%3B Plants - 5037%3B Viruse…
g3942	21191887	21193645	AT1G54930	20478030	20479769	GRF zinc finger / Zinc knuckle protein;computational_description=GRF zinc finger / Zinc knuckle protein%3B FUNCTIONS IN: zinc ion binding%2C nucleic acid binding%3B INVOLVED IN: biological_process unknown%3B CONTAINS InterPro DOMAIN/s: Zinc finger%2C CCHC-type (InterPro:IPR001878)%2C Zinc finger%2C GRF-type (InterPro:IPR010666)%3B BEST Arabidopsis thaliana protein match is: GRF zinc finger / Zinc…
g3943	21194570	21198643	AT1G54940	20481648	20484799	plant glycogenin-like starch initiation protein 5;symbol=PGSIP5;Alias=GUX5
g3944	21208920	21209388	AT1G54953	20495106	20495432	transmembrane protein;locus_type=protein_coding
g3945	21211780	21212293	AT1G54957	20497904	20498468	transmembrane protein;locus_type=protein_coding
g3947	21218760	21220255	AT1G54970	20504901	20506504	proline-rich protein 1;curator_summary=encodes a proline-rich protein that is specifically expressed in the root.;symbol=PRP1;Alias=ATPRP1
g3948	21221155	21222245	AT1G54980	20507375	20508355	Plant invertase/pectin methylesterase inhibitor superfamily protein;computational_description=Plant invertase/pectin methylesterase inhibitor superfamily protein%3B FUNCTIONS IN: enzyme inhibitor activity%2C pectinesterase inhibitor activity%2C pectinesterase activity%3B INVOLVED IN: biological_process unknown%3B LOCATED IN: endomembrane system%3B CONTAINS InterPro DOMAIN/s: Pectinesterase inhibi…
g3949	21224830	21226915	AT1G54990	20511519	20513681	alpha/beta-Hydrolases superfamily protein;curator_summary=auxin response mutant (AXR4);symbol=AXR4;Alias=RGR1
g3950	21227900	21229738	AT1G55000	20514634	20516558	peptidoglycan-binding LysM domain-containing protein;computational_description=peptidoglycan-binding LysM domain-containing protein%3B FUNCTIONS IN: molecular_function unknown%3B INVOLVED IN: cell wall macromolecule catabolic process%3B LOCATED IN: endomembrane system%3B EXPRESSED IN: 23 plant structures%3B EXPRESSED DURING: 15 growth stages%3B CONTAINS InterPro DOMAIN/s: Peptidoglycan-binding ly…
g3951	21230300	21230700	AT1G55010	20516916	20517531	plant defensin 1.5;curator_summary=Predicted to encode a PR (pathogenesis-related) protein. Belongs to the plant defensin (PDF) family with the following members: At1g75830/PDF1.1%2C At5g44420/PDF1.2a%2C At2g26020/PDF1.2b%2C At5g44430/PDF1.2c%2C At2g26010/PDF1.3%2C At1g19610/PDF1.4%2C At1g55010/PDF1.5%2C At2g02120/PDF2.1%2C At2g02100/PDF2.2%2C At2g02130/PDF2.3%2C At1g61070/PDF2.4%2C At5g63660/PDF…
g3952	21238970	21243527	AT1G55020	20525654	20530468	lipoxygenase 1;curator_summary=lipoxygenase%2C a defense gene conferring resistance Xanthomonas campestris;symbol=LOX1;Alias=ATLOX1
g3953	21248090	21252265	AT1G55040	20534874	20539189	zinc finger (Ran-binding) family protein;computational_description=zinc finger (Ran-binding) family protein%3B FUNCTIONS IN: binding%2C zinc ion binding%3B LOCATED IN: nucleus%3B EXPRESSED IN: cultured cell%2C seed%3B EXPRESSED DURING: E expanded cotyledon stage%3B CONTAINS InterPro DOMAIN/s: Zinc finger%2C RanBP2-type (InterPro:IPR001876)%3B BEST Arabidopsis thaliana protein match is: Ran BP2/NZ…
g3954	21254860	21258996	AT1G55050	20541837	20545861	hypothetical protein;computational_description=unknown protein%3B FUNCTIONS IN: molecular_function unknown%3B INVOLVED IN: biological_process unknown%3B LOCATED IN: cellular_component unknown%3B EXPRESSED IN: cultured cell%3B BEST Arabidopsis thaliana protein match is: unknown protein (TAIR:AT1G09040.1)%3B Has 2440 Blast hits to 1999 proteins in 271 species: Archae - 0%3B Bacteria - 138%3B Metazo…
g3956	21264450	21266016	AT1G55070	20551452	20552633	F-box family protein;computational_description=F-box family protein%3B CONTAINS InterPro DOMAIN/s: F-box domain%2C cyclin-like (InterPro:IPR001810)%2C F-box associated domain%2C type 3 (InterPro:IPR013187)%2C F-box domain%2C Skp2-like (InterPro:IPR022364)%2C F-box associated interaction domain (InterPro:IPR017451)%3B BEST Arabidopsis thaliana protein match is: F-box and associated interaction dom…
g3957	21266201	21267465	AT1G55080	20552905	20554272	mediator of RNA polymerase II transcription subunit;computational_description=unknown protein%3B BEST Arabidopsis thaliana protein match is: unknown protein (TAIR:AT1G55080.1)%3B Has 28 Blast hits to 28 proteins in 10 species: Archae - 0%3B Bacteria - 0%3B Metazoa - 0%3B Fungi - 0%3B Plants - 28%3B Viruses - 0%3B Other Eukaryotes - 0 (source: NCBI BLink).;Dbxref=PMID:18315867
g3958	21267690	21271824	AT1G55090	20554352	20558529	carbon-nitrogen hydrolase family protein;computational_description=carbon-nitrogen hydrolase family protein%3B FUNCTIONS IN: hydrolase activity%2C acting on carbon-nitrogen (but not peptide) bonds%2C NAD+ synthase (glutamine-hydrolyzing) activity%2C ATP binding%3B INVOLVED IN: nitrogen compound metabolic process%2C NAD biosynthetic process%3B LOCATED IN: cellular_component unknown%3B EXPRESSED IN…
g3959	21273581	21276605	AT1G55110	20560258	20563269	indeterminate(ID)-domain 7;symbol=IDD7;Alias=AtIDD7
g3962	21287750	21290496	AT1G55150	20574474	20577351	DEA(D/H)-box RNA helicase family protein;symbol=RH20;Alias=AtRH20;full_name=RNA helicase 20;computational_description=DEA(D/H)-box RNA helicase family protein%3B FUNCTIONS IN: helicase activity%2C ATP-dependent helicase activity%2C ATP binding%2C nucleic acid binding%3B LOCATED IN: cellular_component unknown%3B EXPRESSED IN: 22 plant structures%3B EXPRESSED DURING: 13 growth stages%3B CONTAINS In…
g3963	21291660	21293322	AT1G55160	20577377	20580010	WAS/WASL-interacting family protein;computational_description=unknown protein%3B FUNCTIONS IN: molecular_function unknown%3B INVOLVED IN: biological_process unknown%3B LOCATED IN: mitochondrion%2C plastid%3B EXPRESSED IN: 24 plant structures%3B EXPRESSED DURING: 13 growth stages%3B BEST Arabidopsis thaliana protein match is: unknown protein (TAIR:AT2G19530.1)%3B Has 63 Blast hits to 63 proteins i…
g3964	21293470	21298574	AT1G55170	20580274	20581975	DNA double-strand break repair protein;computational_description=unknown protein%3B BEST Arabidopsis thaliana protein match is: unknown protein (TAIR:AT3G14750.1)%3B Has 13439 Blast hits to 8993 proteins in 828 species: Archae - 344%3B Bacteria - 1469%3B Metazoa - 6958%3B Fungi - 1008%3B Plants - 683%3B Viruses - 29%3B Other Eukaryotes - 2948 (source: NCBI BLink).;Dbxref=PMID:18650403
g3965	21298807	21300945	AT1G55180	20585008	20587723	phospholipase D alpha 4;curator_summary=member of C2-PLD. subfamily Represents a phospholipase D (PLD) gene with four exons%2C hence it is a member of the alpha class. Its amino acid sequence is quite different from other PLDs%2C therefore it might possess unique structural and/or catalytic properties.;symbol=PLDEPSILON;Alias=PLDALPHA4;full_name=phospholipase D alpha 4;computational_description=p…
g3966	21301690	21302488	AT1G55190	20588397	20589199	prenylated RAB acceptor 1.E;symbol=PRA1.E;full_name=prenylated RAB acceptor 1.E;computational_description=prenylated RAB acceptor 1.E (PRA1.E)%3B CONTAINS InterPro DOMAIN/s: Prenylated rab acceptor PRA1 (InterPro:IPR004895)%3B BEST Arabidopsis thaliana protein match is: PRA1 (Prenylated rab acceptor) family protein (TAIR:AT1G55190.1)%3B Has 522 Blast hits to 522 proteins in 132 species: Archae - …
g3967	21302503	21306185	AT1G55200	20589129	20593000	kinase with adenine nucleotide alpha hydrolases-like domain-containing protein;computational_description=Protein kinase protein with adenine nucleotide alpha hydrolases-like domain%3B FUNCTIONS IN: protein tyrosine kinase activity%2C protein kinase activity%2C kinase activity%2C ATP binding%3B INVOLVED IN: protein amino acid phosphorylation%3B LOCATED IN: plasma membrane%3B EXPRESSED IN: 17 plant…
g3968	21307660	21309277	AT1G55205	20594443	20596034	hypothetical protein;computational_description=unknown protein%3B FUNCTIONS IN: molecular_function unknown%3B INVOLVED IN: biological_process unknown%3B LOCATED IN: chloroplast%3B BEST Arabidopsis thaliana protein match is: unknown protein (TAIR:AT3G13674.1)%3B Has 137 Blast hits to 137 proteins in 11 species: Archae - 0%3B Bacteria - 0%3B Metazoa - 0%3B Fungi - 0%3B Plants - 137%3B Viruses - 0%3…
g3969	21311131	21311935	AT1G55210	20597734	20598768	Disease resistance-responsive (dirigent-like protein) family protein;computational_description=Disease resistance-responsive (dirigent-like protein) family protein%3B FUNCTIONS IN: molecular_function unknown%3B INVOLVED IN: lignan biosynthetic process%2C defense response%3B LOCATED IN: endomembrane system%3B EXPRESSED IN: 22 plant structures%3B EXPRESSED DURING: 13 growth stages%3B CONTAINS Inter…
g3970	21314193	21314775	AT1G55220	20600883	20601436	hypothetical protein;computational_description=unknown protein%3B Has 3 Blast hits to 3 proteins in 1 species: Archae - 0%3B Bacteria - 0%3B Metazoa - 0%3B Fungi - 0%3B Plants - 3%3B Viruses - 0%3B Other Eukaryotes - 0 (source: NCBI BLink).;Dbxref=locus:2035756;locus_type=protein_coding
g3973	21320390	21326079	AT1G55250	20606953	20612649	histone mono-ubiquitination 2;curator_summary=Encodes one of two orthologous E3 ubiquitin ligases in Arabidopsis that are involved in monoubiquitination of histone H2B.;symbol=HUB2;full_name=histone mono-ubiquitination 2;computational_description=histone mono-ubiquitination 2 (HUB2)%3B CONTAINS InterPro DOMAIN/s: Zinc finger%2C RING-type%2C conserved site (InterPro:IPR017907)%2C Zinc finger%2C RI…
g3974	21328050	21331406	AT1G55260	20614573	20616466	Bifunctional inhibitor/lipid-transfer protein/seed storage 2S albumin superfamily protein;Alias=LTPG6
g3975	21331491	21333345	AT1G55270	20617954	20620146	Galactose oxidase/kelch repeat superfamily protein;computational_description=Galactose oxidase/kelch repeat superfamily protein%3B FUNCTIONS IN: molecular_function unknown%3B INVOLVED IN: N-terminal protein myristoylation%3B LOCATED IN: chloroplast%3B EXPRESSED IN: 23 plant structures%3B EXPRESSED DURING: 13 growth stages%3B CONTAINS InterPro DOMAIN/s: F-box domain%2C cyclin-like (InterPro:IPR001…
g3976	21336189	21338030	AT1G55280	20622930	20624794	Lipase/lipooxygenase%2C PLAT/LH2 family protein;computational_description=Lipase/lipooxygenase%2C PLAT/LH2 family protein%3B CONTAINS InterPro DOMAIN/s: Lipase/lipooxygenase%2C PLAT/LH2 (InterPro:IPR008976)%3B Has 47 Blast hits to 47 proteins in 18 species: Archae - 0%3B Bacteria - 2%3B Metazoa - 4%3B Fungi - 0%3B Plants - 39%3B Viruses - 0%3B Other Eukaryotes - 2 (source: NCBI BLink).;Dbxref=loc…
g3978	21341213	21342880	AT1G55300	20627907	20629692	TBP-associated factor 7;symbol=TAF7;full_name=TBP-associated factor 7;computational_description=TBP-associated factor 7 (TAF7)%3B FUNCTIONS IN: general RNA polymerase II transcription factor activity%3B INVOLVED IN: transcription initiation from RNA polymerase II promoter%3B LOCATED IN: transcription factor TFIID complex%3B EXPRESSED IN: 22 plant structures%3B EXPRESSED DURING: 13 growth stages%3…
g3979	21343355	21361098	AT1G55325	20637333	20648434	RNA polymerase II transcription mediator;curator_summary=Encodes the Arabidopsis homolog of the transcriptional regulator MED13%2C is dynamically expressed during embryogenesis and regulates both developmental timing and the radial pattern formation.;symbol=GCT;Alias=MAB2
g3981	21365255	21366999	AT1G55340	20651814	20653764	hypothetical protein (DUF1639);computational_description=Protein of unknown function (DUF1639)%3B CONTAINS InterPro DOMAIN/s: Protein of unknown function DUF1639 (InterPro:IPR012438)%3B BEST Arabidopsis thaliana protein match is: Protein of unknown function (DUF1639) (TAIR:AT3G03880.1)%3B Has 249 Blast hits to 246 proteins in 15 species: Archae - 0%3B Bacteria - 0%3B Metazoa - 0%3B Fungi - 0%3B P…
g3982	21367111	21378510	AT1G55350	20653740	20665110	calpain-type cysteine protease family;curator_summary=Similar to maize DEK1%2C a gene encoding a membrane protein of the calpain gene superfamily required for aleurone cell development in the endosperm of maize grains. A key component of the embryonic L1 cell-layer specification pathway. It localizes to membranes and undergoes intramolecular autolytic cleavage events that release the calpain doma…
g3984	21385275	21389588	AT1G55370	20673768	20676449	NDH-dependent cyclic electron flow 5;symbol=NDF5;full_name=NDH-dependent cyclic electron flow 5;computational_description=NDH-dependent cyclic electron flow 5 (NDF5)%3B FUNCTIONS IN: carbohydrate binding%2C catalytic activity%3B EXPRESSED IN: 20 plant structures%3B EXPRESSED DURING: 13 growth stages%3B CONTAINS InterPro DOMAIN/s: Glycoside hydrolase-type carbohydrate-binding (InterPro:IPR011013)%…
g3985	21418505	21420180	AT1G55450	20704915	20707071	S-adenosyl-L-methionine-dependent methyltransferases superfamily protein;computational_description=S-adenosyl-L-methionine-dependent methyltransferases superfamily protein%3B FUNCTIONS IN: methyltransferase activity%3B INVOLVED IN: response to salt stress%3B EXPRESSED IN: 20 plant structures%3B EXPRESSED DURING: 13 growth stages%3B CONTAINS InterPro DOMAIN/s: Methyltransferase type 11 (InterPro:I…
g3986	21420615	21422364	AT1G55460	20707307	20709027	DNA/RNA-binding protein Kin17%2C conserved region;Alias=AtKIN17
g3987	21424975	21426538	AT1G55475	20711465	20713560	hypothetical protein;computational_description=unknown protein%3B FUNCTIONS IN: molecular_function unknown%3B INVOLVED IN: biological_process unknown%3B LOCATED IN: endomembrane system%3B BEST Arabidopsis thaliana protein match is: unknown protein (TAIR:AT3G13480.1)%3B Has 35333 Blast hits to 34131 proteins in 2444 species: Archae - 798%3B Bacteria - 22429%3B Metazoa - 974%3B Fungi - 991%3B Plant…
g3988	21427045	21428829	AT1G55480	20713499	20715611	protein containing PDZ domain%2C a K-box domain%2C and a TPR region;curator_summary=Encodes a member of a novel plant protein family containing a PDZ%2C a K-box%2C and a TPR motif. mRNA but not protein levels decrease after wounding. ZKT is phosphorylated at Thr and Ser residues after wounding.;symbol=ZKT;full_name=protein containing PDZ domain%2C a K-box domain%2C and a TPR region;computational_…
g3992	21442484	21444390	AT1G55530	20729125	20731356	RING/U-box superfamily protein;computational_description=RING/U-box superfamily protein%3B FUNCTIONS IN: zinc ion binding%3B EXPRESSED IN: 24 plant structures%3B EXPRESSED DURING: 15 growth stages%3B CONTAINS InterPro DOMAIN/s: Zinc finger%2C RING-type (InterPro:IPR001841)%2C Zinc finger%2C C3HC4 RING-type (InterPro:IPR018957)%3B BEST Arabidopsis thaliana protein match is: RING/U-box superfamily …
g3994	21447907	21456460	AT1G55540	20734446	20743188	Nuclear pore complex protein;symbol=LNO1;full_name=LONO 1;computational_description=Has 139490 Blast hits to 62156 proteins in 2603 species: Archae - 205%3B Bacteria - 38902%3B Metazoa - 46426%3B Fungi - 17828%3B Plants - 10200%3B Viruses - 1892%3B Other Eukaryotes - 24037 (source: NCBI BLink).;Dbxref=PMID:14671022
g3995	21457395	21458492	AT1G55546	20743828	20745109	2-C-methyl-D-erythritol 4-phosphate cytidylyltransferase;computational_description=unknown protein%3B FUNCTIONS IN: molecular_function unknown%3B INVOLVED IN: biological_process unknown%3B LOCATED IN: endomembrane system%3B BEST Arabidopsis thaliana protein match is: unknown protein (TAIR:AT3G13410.1)%3B Has 30201 Blast hits to 17322 proteins in 780 species: Archae - 12%3B Bacteria - 1396%3B Meta…
g3996	21461915	21467567	AT1G55550	20748639	20753079	P-loop containing nucleoside triphosphate hydrolases superfamily protein;computational_description=P-loop containing nucleoside triphosphate hydrolases superfamily protein%3B FUNCTIONS IN: microtubule motor activity%2C ATP binding%3B INVOLVED IN: microtubule-based movement%3B LOCATED IN: mitochondrion%3B EXPRESSED IN: seed%3B EXPRESSED DURING: E expanded cotyledon stage%3B CONTAINS InterPro DOMAI…
g3999	21476245	21482486	AT1G55580	20763844	20765823	GRAS family transcription factor;curator_summary=Encodes a member of the GRAS family of putative transcriptional regulators. It is involved in the initiation of axillary meristems during both the vegetative and reproductive growth phases and functions upstream of REV and AXR1 in the regulation of shoot branching.;symbol=LAS;Alias=SCL18
g4000	21482582	21485080	AT1G55590	20769300	20771880	RNI-like superfamily protein;computational_description=RNI-like superfamily protein%3B CONTAINS InterPro DOMAIN/s: F-box domain%2C cyclin-like (InterPro:IPR001810)%3B BEST Arabidopsis thaliana protein match is: F-box/RNI-like superfamily protein (TAIR:AT2G17020.1)%3B Has 6075 Blast hits to 3000 proteins in 237 species: Archae - 0%3B Bacteria - 329%3B Metazoa - 2581%3B Fungi - 596%3B Plants - 1820…
g4001	21487005	21489760	AT1G55600	20774046	20776294	WRKY DNA-binding protein 10;curator_summary=member of WRKY Transcription Factor%3B Group I. It has WRKY domain at its N terminal end and zinc-finger like motif.;symbol=WRKY10;Alias=ATWRKY10
g4003	21500766	21504550	AT1G55620	20787074	20791208	chloride channel F;curator_summary=Encodes a chloride channel protein that has been localized to the chloroplast and golgi apparatus. Complements yeast gef1 mutant and therefor may function to acidify the golgi lumen.;symbol=CLC-F;Alias=ATCLC-F
g4004	21504826	21506760	AT1G55630	20791635	20793581	Pentatricopeptide repeat (PPR) superfamily protein;computational_description=Pentatricopeptide repeat (PPR) superfamily protein%3B CONTAINS InterPro DOMAIN/s: Pentatricopeptide repeat (InterPro:IPR002885)%3B BEST Arabidopsis thaliana protein match is: Pentatricopeptide repeat (PPR) superfamily protein (TAIR:AT3G60050.1)%3B Has 42670 Blast hits to 13056 proteins in 286 species: Archae - 4%3B Bacte…
g4005	21507025	21507924	AT1G55640	20793720	20794577	prenylated RAB acceptor 1.G1;symbol=PRA1.G1;full_name=prenylated RAB acceptor 1.G1;computational_description=prenylated RAB acceptor 1.G1 (PRA1.G1)%3B CONTAINS InterPro DOMAIN/s: Prenylated rab acceptor PRA1 (InterPro:IPR004895)%3B BEST Arabidopsis thaliana protein match is: prenylated RAB acceptor 1.G2 (TAIR:AT5G56230.1)%3B Has 359 Blast hits to 359 proteins in 52 species: Archae - 0%3B Bacteria…
g4006	21509365	21511899	AT1G55650	20796340	20798594	HMG (high mobility group) box protein with ARID/BRIGHT DNA-binding domain-containing protein;computational_description=HMG (high mobility group) box protein with ARID/BRIGHT DNA-binding domain%3B FUNCTIONS IN: sequence-specific DNA binding transcription factor activity%3B LOCATED IN: chloroplast%3B CONTAINS InterPro DOMAIN/s: High mobility group%2C superfamily (InterPro:IPR009071)%2C High mobilit…
g4007	21515654	21516807	AT1G55670	20802670	20803449	photosystem I subunit G;curator_summary=Encodes subunit G of photosystem I%2C an 11-kDa membrane protein that plays an important role in electron transport between plastocyanin and PSI and is involved in the stability of the PSI complex. PSI-G subunit is bound to PSI-B and is in contact with Lhca1. The protein inserts into thylakoids by a direct or spontaneous pathway that does not involve the ac…
g4009	21521373	21526057	AT1G55690	20808199	20813061	Sec14p-like phosphatidylinositol transfer family protein;computational_description=Sec14p-like phosphatidylinositol transfer family protein%3B CONTAINS InterPro DOMAIN/s: Cellular retinaldehyde-binding/triple function%2C C-terminal (InterPro:IPR001251)%2C Cellular retinaldehyde-binding/triple function%2C N-terminal (InterPro:IPR008273)%2C Phosphatidylinositol transfer protein-like%2C N-terminal (…
g4012	21542536	21545957	AT1G55740	20835256	20838778	seed imbibition 1;symbol=SIP1;Alias=AtSIP1
g4014	21554055	21556237	AT1G55760	20846872	20849054	BTB/POZ domain-containing protein;curator_summary=BTB/POZ domain-containing protein. Contains similarity to gb:AJ000644 SPOP (speckle-type POZ protein) from Homo sapiens and contains a PF:00651 BTB/POZ domain. ESTs gb:T75841%2C gb:R89974%2C gb:R30221%2C gb:N96386%2C gb:T76457%2C gb:AI100013 and gb:T76456 come from this gene%3Bsupported by full-length. Interacts with CUL3A and CUL3B.;computational…
g4016	21559624	21560607	AT1G55775	20852491	20853395	heavy metal-associated domain protein;locus_type=protein_coding
g4019	21566011	21566767	AT1G55805	20858610	20859483	BolA-like family protein;Alias=BolA1
g4021	21575153	21577587	AT1G55830	20867559	20870338	coiled-coil protein;computational_description=unknown protein%3B CONTAINS InterPro DOMAIN/s: Protein of unknown function DUF812 (InterPro:IPR008530)%3B Has 10940 Blast hits to 7289 proteins in 653 species: Archae - 228%3B Bacteria - 791%3B Metazoa - 6174%3B Fungi - 805%3B Plants - 342%3B Viruses - 19%3B Other Eukaryotes - 2581 (source: NCBI BLink).;Dbxref=locus:2012025;locus_type=protein_coding
g4022	21580702	21583755	AT1G55840	20873425	20876346	Sec14p-like phosphatidylinositol transfer family protein;computational_description=Sec14p-like phosphatidylinositol transfer family protein%3B CONTAINS InterPro DOMAIN/s: Cellular retinaldehyde-binding/triple function%2C C-terminal (InterPro:IPR001251)%2C Cellular retinaldehyde-binding/triple function%2C N-terminal (InterPro:IPR008273)%2C Phosphatidylinositol transfer protein-like%2C N-terminal (…
g4023	21583952	21586722	AT1G55850	20876440	20879482	cellulose synthase like E1;curator_summary=encodes a protein similar to cellulose synthase;symbol=CSLE1;Alias=ATCSLE1;full_name=cellulose synthase like E1;computational_description=cellulose synthase like E1 (CSLE1)%3B FUNCTIONS IN: cellulose synthase activity%2C transferase activity%2C transferring glycosyl groups%3B INVOLVED IN: plant-type cell wall biogenesis%2C cellulose biosynthetic process%…
g4025	21602872	21605781	AT1G55870	20895582	20898868	Polynucleotidyl transferase%2C ribonuclease H-like superfamily protein;curator_summary=Encodes a poly(A)-specific ribonuclease%2C AtPARN. Expression of AtPARN is upregulated by ABA or stress treatment. Mutant is hypersensitivity to salicylic acid as well as ABA.;symbol=AHG2;Alias=ATPARN
g4026	21606103	21608317	AT1G55880	20898793	20901247	Pyridoxal-5'-phosphate-dependent enzyme family protein;computational_description=Pyridoxal-5'-phosphate-dependent enzyme family protein%3B FUNCTIONS IN: lyase activity%2C pyridoxal phosphate binding%2C catalytic activity%3B INVOLVED IN: cysteine biosynthetic process from serine%2C metabolic process%2C cellular amino acid metabolic process%3B EXPRESSED IN: 10 plant structures%3B EXPRESSED DURING: …
g4027	21608552	21610056	AT1G55890	20901243	20902800	Tetratricopeptide repeat (TPR)-like superfamily protein;computational_description=Tetratricopeptide repeat (TPR)-like superfamily protein%3B CONTAINS InterPro DOMAIN/s: Pentatricopeptide repeat (InterPro:IPR002885)%3B BEST Arabidopsis thaliana protein match is: Tetratricopeptide repeat (TPR)-like superfamily protein (TAIR:AT3G13160.1)%3B Has 41765 Blast hits to 13385 proteins in 277 species: Arch…
g4028	21610312	21612807	AT1G55900	20903053	20905853	Haloacid dehalogenase-like hydrolase (HAD) superfamily protein;curator_summary=component of a translocase in the mitochondrial inner membrane;symbol=TIM50;computational_description=TIM50%3B FUNCTIONS IN: molecular_function unknown%3B INVOLVED IN: embryo development ending in seed dormancy%3B LOCATED IN: mitochondrion%2C mitochondrial inner membrane%3B EXPRESSED IN: 24 plant structures%3B EXPRESSE…
g4029	21613382	21618135	AT1G55915	20907477	20910911	zinc ion binding protein;computational_description=zinc ion binding%3B FUNCTIONS IN: zinc ion binding%3B INVOLVED IN: biological_process unknown%3B LOCATED IN: intracellular%3B EXPRESSED IN: 9 plant structures%3B EXPRESSED DURING: 7 growth stages%3B CONTAINS InterPro DOMAIN/s: WLM (InterPro:IPR013536)%2C Zinc finger%2C RanBP2-type (InterPro:IPR001876)%3B BEST Arabidopsis thaliana protein match is…
g4030	21619392	21620748	AT1G55920	20912116	20913565	serine acetyltransferase 2%3B1;curator_summary=Encodes a chloroplast/cytosol localized serine O-acetyltransferase involved in sulfur assimilation and cysteine biosynthesis. Expressed in the vascular system.;symbol=SERAT2%3B1;Alias=ATSERAT2%3B1
g4033	21629610	21632957	AT1G55940	20922342	20924587	cytochrome P450 family protein;curator_summary=member of CYP708A;symbol=CYP708A1;full_name=cytochrome P450%2C family 708%2C subfamily A%2C polypeptide 1;computational_description=cytochrome P450%2C family 708%2C subfamily A%2C polypeptide 1 (CYP708A1)%3B FUNCTIONS IN: electron carrier activity%2C monooxygenase activity%2C iron ion binding%2C oxygen binding%2C heme binding%3B INVOLVED IN: biologic…
g4034	21633936	21634597	AT1G55950	20926717	20927545	DNA-binding storekeeper protein-related transcriptional regulator;computational_description=DNA-binding storekeeper protein-related transcriptional regulator%3B CONTAINS InterPro DOMAIN/s: Protein of unknown function DUF573 (InterPro:IPR007592)%3B BEST Arabidopsis thaliana protein match is: DNA-binding storekeeper protein-related transcriptional regulator (TAIR:AT2G01370.1)%3B Has 130 Blast hits …
g4035	21634935	21637207	AT1G55960	20927643	20930209	Polyketide cyclase/dehydrase and lipid transport superfamily protein;computational_description=Polyketide cyclase/dehydrase and lipid transport superfamily protein%3B CONTAINS InterPro DOMAIN/s: Lipid-binding START (InterPro:IPR002913)%3B BEST Arabidopsis thaliana protein match is: Polyketide cyclase/dehydrase and lipid transport superfamily protein (TAIR:AT3G13062.1)%3B Has 265 Blast hits to 265…
g4036	21639026	21645277	AT1G55970	20932451	20938352	histone acetyltransferase of the CBP family 4;curator_summary=HAC4 is most likely to be an expressed pseudogene that lacks HAT function. there is a single nucleotide deletion in both the HAC4 genomic and cDNA sequences relative to its homologs. The resulting frameshift within the open reading frame causes a stop codon to occur within the predicted acetyltransferase catalytic domain.;symbol=HAC4;A…
g4039	21653962	21656487	AT1G56010	20946571	20949281	NAC domain containing protein 1;curator_summary=Encodes a transcription factor involved in shoot apical meristem formation and auxin-mediated lateral root formation. The gene is thought not to be involved in stress responses (NaCl%2C auxins%2C ethylene). NAC1 (NAC1);symbol=NAC1;Alias=ANAC022
g4040	21659372	21660786	AT1G56020	20951856	20953595	serine/arginine repetitive matrix-like protein;computational_description=unknown protein%3B BEST Arabidopsis thaliana protein match is: unknown protein (TAIR:AT3G12970.1)%3B Has 3011 Blast hits to 958 proteins in 192 species: Archae - 0%3B Bacteria - 193%3B Metazoa - 479%3B Fungi - 286%3B Plants - 158%3B Viruses - 8%3B Other Eukaryotes - 1887 (source: NCBI BLink).;Dbxref=PMID:14576160
g4043	21669882	21673629	AT1G56050	20963686	20966341	GTP binding protein;Alias=EngD-1;computational_description=GTP binding%3B FUNCTIONS IN: GTP binding%3B INVOLVED IN: response to cadmium ion%3B LOCATED IN: intracellular%3B EXPRESSED IN: 24 plant structures%3B EXPRESSED DURING: 15 growth stages%3B CONTAINS InterPro DOMAIN/s: Protein of unknown function DUF933 (InterPro:IPR013029)%2C TGS-like (InterPro:IPR012676)%2C GTP1/OBG (InterPro:IPR006073)%2C…
g4044	21673633	21674427	AT1G56060	20966528	20967180	cysteine-rich/transmembrane domain protein B;computational_description=unknown protein%3B BEST Arabidopsis thaliana protein match is: unknown protein (TAIR:AT2G32210.1)%3B Has 180 Blast hits to 180 proteins in 22 species: Archae - 0%3B Bacteria - 0%3B Metazoa - 0%3B Fungi - 10%3B Plants - 170%3B Viruses - 0%3B Other Eukaryotes - 0 (source: NCBI BLink).;Dbxref=PMID:17194769
g4046	21681563	21683567	AT1G56080	20974161	20976372	interactor of constitutive active ROPs protein;computational_description=unknown protein%3B FUNCTIONS IN: molecular_function unknown%3B INVOLVED IN: biological_process unknown%3B LOCATED IN: plasma membrane%3B EXPRESSED IN: 22 plant structures%3B EXPRESSED DURING: 13 growth stages%3B BEST Arabidopsis thaliana protein match is: unknown protein (TAIR:AT1G56080.1)%3B Has 243 Blast hits to 234 protei…
g4047	21683982	21684963	AT1G56085	20976515	20977561	Cyclophilin;computational_description=Cyclophilin%3B BEST Arabidopsis thaliana protein match is: cyclophilin 59 (TAIR:AT1G53720.1)%3B Has 35 Blast hits to 35 proteins in 11 species: Archae - 0%3B Bacteria - 0%3B Metazoa - 2%3B Fungi - 0%3B Plants - 33%3B Viruses - 0%3B Other Eukaryotes - 0 (source: NCBI BLink).;Dbxref=locus:504956110;locus_type=protein_coding
g4048	21684983	21688647	AT1G56090	20977541	20979448	Tetratricopeptide repeat (TPR)-like superfamily protein;computational_description=Tetratricopeptide repeat (TPR)-like superfamily protein%3B FUNCTIONS IN: binding%3B INVOLVED IN: biological_process unknown%3B LOCATED IN: cellular_component unknown%3B EXPRESSED IN: 21 plant structures%3B EXPRESSED DURING: 13 growth stages%3B CONTAINS InterPro DOMAIN/s: Tetratricopeptide TPR-1 (InterPro:IPR001440)%…
g4052	21723202	21723749	AT1G56150	21017311	21018122	SAUR-like auxin-responsive protein family;Alias=SAUR71
g4053	21728182	21729858	AT1G56160	21022384	21023587	myb domain protein 72;curator_summary=Encodes a member of the R2R3 transcription factor gene family that is involved in mediating induced systemic resistance. Genetic analysis of loss of function mutants and overexpressor lines indicates MYB72 is necessary but not sufficient for ISR.Interacts in vivo with EIL3.;symbol=MYB72;Alias=ATMYB72
g4054	21730432	21731705	AT1G56170	21024482	21025902	nuclear factor Y%2C subunit C2;curator_summary=Encodes a protein with similarity to a subunit of the CCAAT promoter motif binding complex of yeast.One of two members of this class (HAP5B) and expressed in vegetative and reproductive tissues;symbol=NF-YC2;Alias=ATHAP5B
g4055	21731933	21733887	AT1G56180	21024486	21028066	ATP-dependent zinc metalloprotease;computational_description=unknown protein%3B INVOLVED IN: biological_process unknown%3B LOCATED IN: chloroplast%3B EXPRESSED IN: 23 plant structures%3B EXPRESSED DURING: 15 growth stages%3B BEST Arabidopsis thaliana protein match is: unknown protein (TAIR:AT5G27290.1)%3B Has 436 Blast hits to 436 proteins in 83 species: Archae - 0%3B Bacteria - 153%3B Metazoa - …
g4057	21736622	21737896	AT1G56200	21030787	21032234	hypothetical protein;computational_description=BEST Arabidopsis thaliana protein match is: embryo defective 1303 (TAIR:AT1G56200.1)%3B Has 148 Blast hits to 148 proteins in 34 species: Archae - 0%3B Bacteria - 14%3B Metazoa - 63%3B Fungi - 0%3B Plants - 62%3B Viruses - 0%3B Other Eukaryotes - 9 (source: NCBI BLink).;Dbxref=locus:1006230728;locus_type=protein_coding
g4058	21741402	21743066	AT1G56210	21035590	21037285	Heavy metal transport/detoxification superfamily protein;computational_description=Heavy metal transport/detoxification superfamily protein %3B FUNCTIONS IN: metal ion binding%3B INVOLVED IN: metal ion transport%3B LOCATED IN: cellular_component unknown%3B EXPRESSED IN: 22 plant structures%3B EXPRESSED DURING: 11 growth stages%3B CONTAINS InterPro DOMAIN/s: Heavy metal transport/detoxification pr…
g4059	21749032	21750500	AT1G56220	21042951	21044998	Dormancy/auxin associated family protein;computational_description=Dormancy/auxin associated family protein%3B CONTAINS InterPro DOMAIN/s: Dormancyauxin associated (InterPro:IPR008406)%3B BEST Arabidopsis thaliana protein match is: Dormancy/auxin associated family protein (TAIR:AT1G56220.3)%3B Has 172 Blast hits to 172 proteins in 35 species: Archae - 0%3B Bacteria - 0%3B Metazoa - 0%3B Fungi - 0…
g4060	21751778	21758927	AT1G56230	21045993	21049241	enolase (DUF1399);computational_description=Protein of unknown function (DUF1399)%3B FUNCTIONS IN: molecular_function unknown%3B INVOLVED IN: biological_process unknown%3B LOCATED IN: plasma membrane%3B EXPRESSED IN: 23 plant structures%3B EXPRESSED DURING: 13 growth stages%3B CONTAINS InterPro DOMAIN/s: Protein of unknown function DUF1399 (InterPro:IPR009836)%3B BEST Arabidopsis thaliana protein…
g4063	21770498	21771947	AT1G56260	21064223	21065875	telomere-capping%2C CST complex subunit;curator_summary=Required for the maintenance of stem cells through a reduction in DNA damage.;symbol=MDO1;Alias=TEN1
g4064	21777023	21777767	AT1G56270	21071017	21071650	RPB1a;computational_description=unknown protein%3B Has 38 Blast hits to 38 proteins in 3 species: Archae - 0%3B Bacteria - 0%3B Metazoa - 0%3B Fungi - 0%3B Plants - 38%3B Viruses - 0%3B Other Eukaryotes - 0 (source: NCBI BLink).;Dbxref=locus:2011866;locus_type=protein_coding
g4065	21784780	21786677	AT1G56280	21072855	21074877	drought-induced 19;curator_summary=Encodes a gene whose transcript level in root and leaves increases to progressive drought stress. The increase in transcript level is independent from abscisic acid level. Sequence is not similar to any protein of known function. It appears to be a member of plant-specific gene family. It's phosphorylated by AtCPK11 in a Ca(2+)-dependent manner at Thr105 and Ser…
g4066	21787012	21790597	AT1G56290	21075262	21078797	CwfJ-like family protein;computational_description=CwfJ-like family protein%3B CONTAINS InterPro DOMAIN/s: Cwf19-like%2C C-terminal domain-1 (InterPro:IPR006768)%2C Cwf19-like protein%2C C-terminal domain-2 (InterPro:IPR006767)%3B BEST Arabidopsis thaliana protein match is: CwfJ-like family protein / zinc finger (CCCH-type) family protein (TAIR:AT5G56900.2)%3B Has 2474 Blast hits to 2009 proteins…
g4067	21790613	21792167	AT1G56300	21078023	21080423	Chaperone DnaJ-domain superfamily protein;computational_description=Chaperone DnaJ-domain superfamily protein%3B FUNCTIONS IN: heat shock protein binding%3B INVOLVED IN: protein folding%2C response to cyclopentenone%3B LOCATED IN: cellular_component unknown%3B EXPRESSED IN: 23 plant structures%3B EXPRESSED DURING: 15 growth stages%3B CONTAINS InterPro DOMAIN/s: Molecular chaperone%2C heat shock p…
g4068	21794342	21797470	AT1G56310	21082490	21085651	Polynucleotidyl transferase%2C ribonuclease H-like superfamily protein;computational_description=Polynucleotidyl transferase%2C ribonuclease H-like superfamily protein%3B FUNCTIONS IN: 3'-5' exonuclease activity%2C nucleic acid binding%3B INVOLVED IN: nucleobase%2C nucleoside%2C nucleotide and nucleic acid metabolic process%3B LOCATED IN: intracellular%3B EXPRESSED IN: 12 plant structures%3B EXPR…
g4071	21804787	21806297	AT1G56345	21092993	21094518	Pseudouridine synthase family protein;computational_description=Pseudouridine synthase family protein%3B FUNCTIONS IN: pseudouridine synthase activity%3B INVOLVED IN: pseudouridine synthesis%2C RNA modification%3B LOCATED IN: endomembrane system%3B EXPRESSED IN: 12 plant structures%3B EXPRESSED DURING: 6 growth stages%3B CONTAINS InterPro DOMAIN/s: Pseudouridine synthase%2C catalytic domain (Inte…
g4072	21806422	21809802	AT1G56350	21094743	21098047	Class I peptide chain release factor;computational_description=Class I peptide chain release factor%3B FUNCTIONS IN: translation release factor activity%3B INVOLVED IN: translational termination%3B LOCATED IN: chloroplast%3B EXPRESSED IN: 24 plant structures%3B EXPRESSED DURING: 15 growth stages%3B CONTAINS InterPro DOMAIN/s: Class I peptide chain release factor (InterPro:IPR000352)%3B BEST Arabi…
g4075	21822952	21824545	AT1G56380	21101327	21102701	Mitochondrial transcription termination factor family protein;computational_description=Mitochondrial transcription termination factor family protein%3B FUNCTIONS IN: molecular_function unknown%3B INVOLVED IN: biological_process unknown%3B LOCATED IN: cellular_component unknown%3B EXPRESSED IN: sperm cell%2C fruit%3B CONTAINS InterPro DOMAIN/s: Mitochodrial transcription termination factor-relate…
g4076	21830737	21832847	AT1G56400	21111727	21113621	F-box family protein;computational_description=F-box family protein%3B CONTAINS InterPro DOMAIN/s: F-box domain%2C cyclin-like (InterPro:IPR001810)%2C F-box domain%2C Skp2-like (InterPro:IPR022364)%3B BEST Arabidopsis thaliana protein match is: F-box/RNI-like superfamily protein (TAIR:AT5G54820.1)%3B Has 1044 Blast hits to 1032 proteins in 26 species: Archae - 0%3B Bacteria - 0%3B Metazoa - 3%3B …
g4078	21841754	21844857	AT1G56420	21122551	21124491	hypothetical protein;Alias=MOS9
g4079	21848042	21849827	AT1G56423	21128912	21130939	hypothetical protein;computational_description=unknown protein%3B FUNCTIONS IN: molecular_function unknown%3B INVOLVED IN: biological_process unknown%3B LOCATED IN: endomembrane system%3B Has 30201 Blast hits to 17322 proteins in 780 species: Archae - 12%3B Bacteria - 1396%3B Metazoa - 17338%3B Fungi - 3422%3B Plants - 5037%3B Viruses - 0%3B Other Eukaryotes - 2996 (source: NCBI BLink).;Dbxref=lo…
g4081	21857412	21860247	AT1G56440	21138515	21141644	Tetratricopeptide repeat (TPR)-like superfamily protein;curator_summary=Encodes one of the 36 carboxylate clamp (CC)-tetratricopeptide repeat (TPR) proteins (Prasad 2010%2C Pubmed ID: 20856808). Interacts with Hsp90/Hsp70 as co-chaperone.;symbol=TPR2;Alias=AtTPR2;full_name=tetratricopeptide repeat 2;computational_description=Tetratricopeptide repeat (TPR)-like superfamily protein%3B FUNCTIONS IN:…
g4082	21860642	21863240	AT1G56450	21141633	21144458	20S proteasome beta subunit G1;curator_summary=20S proteasome beta subunit PBG1 (PBG1) mRNA%2C complete cds;symbol=PBG1;full_name=20S proteasome beta subunit G1;computational_description=20S proteasome beta subunit G1 (PBG1)%3B FUNCTIONS IN: peptidase activity%2C endopeptidase activity%2C threonine-type endopeptidase activity%3B INVOLVED IN: response to cadmium ion%2C response to salt stress%2C u…
g4083	21864942	21868499	AT1G56460	21146236	21149805	HIT zinc finger and PAPA-1-like domain-containing protein;computational_description=HIT zinc finger %3BPAPA-1-like conserved region%3B LOCATED IN: chloroplast%3B CONTAINS InterPro DOMAIN/s: Zinc finger%2C HIT-type (InterPro:IPR007529)%2C PAPA-1-like conserved region (InterPro:IPR006880)%3B BEST Arabidopsis thaliana protein match is: HIT zinc finger %3BPAPA-1-like conserved region (TAIR:AT2G47350.…
g4086	21877852	21887088	AT1G56500	21159736	21167341	haloacid dehalogenase-like hydrolase family protein;curator_summary=Encodes a thylakoid membrane protein with thioredoxin-like and beta-propeller domains located in the lumen and a haloacid-dehalogenase domain exposed to the chloroplast stroma. The protein's role may be to prevent formation of a slowly reversible form of antenna quenching%2C thereby maintaining the efficiency of light harvesting.…
g4088	21909283	21921187	AT1G56550	21185592	21188369	RhamnoGalacturonan speci%26 64257%3Bc Xylosyltransferase 1;curator_summary=Encodes a rhamnogalacturonan II specific xylosyltransferase.;symbol=RGXT3;full_name=RhamnoGalacturonan speci%26 64257%3Bc Xylosyltransferase 3;computational_description=RhamnoGalacturonan speci%26 64257%3Bc Xylosyltransferase 1 (RXGT1)%3B FUNCTIONS IN: UDP-xylosyltransferase activity%3B INVOLVED IN: biological_process unkn…
g4089	21924154	21924757	AT1G56555	21191121	21192217	transmembrane protein;computational_description=unknown protein%3B Has 2 Blast hits to 2 proteins in 1 species: Archae - 0%3B Bacteria - 0%3B Metazoa - 0%3B Fungi - 0%3B Plants - 2%3B Viruses - 0%3B Other Eukaryotes - 0 (source: NCBI BLink).;Dbxref=locus:504956245;locus_type=protein_coding
g4091	21928702	21931267	AT1G56570	21195644	21199130	Tetratricopeptide repeat (TPR)-like superfamily protein;curator_summary=Encodes a mitochondria-localized pentatricopeptide repeat protein PGN. Functions in defense against necrotrophic fungi and abiotic stress tolerance.;symbol=PGN;full_name=PENTATRICOPEPTIDE REPEAT PROTEIN FOR GERMINATION ON NaCl;computational_description=Tetratricopeptide repeat (TPR)-like superfamily protein%3B CONTAINS InterP…
g4093	21935150	21937967	AT1G56590	21201948	21204856	Clathrin adaptor complexes medium subunit family protein;curator_summary=Involved in vesicle trafficking between the trans -Golgi network and vacuoles.;symbol=ZIP4;Alias=AP3M
g4095	21945062	21947272	AT1G56610	21211719	21214562	Protein with RNI-like/FBD-like domain;computational_description=Protein with RNI-like/FBD-like domains%3B FUNCTIONS IN: molecular_function unknown%3B INVOLVED IN: biological_process unknown%3B LOCATED IN: endomembrane system%3B EXPRESSED IN: 20 plant structures%3B EXPRESSED DURING: 12 growth stages%3B CONTAINS InterPro DOMAIN/s: FBD-like (InterPro:IPR006566)%2C Leucine-rich repeat 2 (InterPro:IPR…
g4096	21952582	21953667	AT1G56620	21219806	21220413	Plant invertase/pectin methylesterase inhibitor superfamily protein;computational_description=Plant invertase/pectin methylesterase inhibitor superfamily protein%3B FUNCTIONS IN: enzyme inhibitor activity%2C pectinesterase activity%3B INVOLVED IN: biological_process unknown%3B LOCATED IN: endomembrane system%3B EXPRESSED IN: central cell%3B CONTAINS InterPro DOMAIN/s: Pectinesterase inhibitor (In…
g4098	21967010	21968527	AT1G56650	21233555	21235292	production of anthocyanin pigment 1;curator_summary=Encodes a putative MYB domain containing transcription factor involved in anthocyanin metabolism and radical scavenging. Essential for the sucrose-mediated expression of the dihydroflavonol reductase gene. Auxin and ethylene responsiveness of PAP1 transcription is lost in myb12 mutants.;symbol=PAP1;Alias=ATMYB75
g4099	21971272	21974031	AT1G56660	21237839	21241014	MAEBL domain protein;computational_description=unknown protein%3B Has 665200 Blast hits to 205811 proteins in 4684 species: Archae - 3320%3B Bacteria - 107592%3B Metazoa - 249086%3B Fungi - 76753%3B Plants - 38542%3B Viruses - 3008%3B Other Eukaryotes - 186899 (source: NCBI BLink).;Dbxref=PMID:17337630
g4100	21974952	21977554	AT1G56670	21241579	21244207	GDSL-like Lipase/Acylhydrolase superfamily protein;computational_description=GDSL-like Lipase/Acylhydrolase superfamily protein%3B FUNCTIONS IN: hydrolase activity%2C acting on ester bonds%2C carboxylesterase activity%3B INVOLVED IN: glycerol biosynthetic process%2C lipid metabolic process%3B LOCATED IN: chloroplast stroma%3B EXPRESSED IN: 22 plant structures%3B EXPRESSED DURING: 13 growth stages…
g4101	21978800	21980037	AT1G56680	21250248	21251488	Chitinase family protein;computational_description=Chitinase family protein%3B FUNCTIONS IN: chitin binding%2C chitinase activity%3B INVOLVED IN: carbohydrate metabolic process%2C cell wall macromolecule catabolic process%3B LOCATED IN: endomembrane system%3B EXPRESSED IN: shoot apex%2C sepal%2C root%2C flower%3B EXPRESSED DURING: petal differentiation and expansion stage%3B CONTAINS InterPro DOM…
g4103	21984842	21986333	AT1G56700	21256025	21257973	Peptidase C15%2C pyroglutamyl peptidase I-like protein;computational_description=Peptidase C15%2C pyroglutamyl peptidase I-like%3B FUNCTIONS IN: peptidase activity%3B INVOLVED IN: proteolysis%3B LOCATED IN: cellular_component unknown%3B EXPRESSED IN: 22 plant structures%3B EXPRESSED DURING: 13 growth stages%3B CONTAINS InterPro DOMAIN/s: Peptidase C15%2C pyroglutamyl peptidase I (InterPro:IPR0008…
g4104	21986618	21988507	AT1G56710	21257728	21259974	Pectin lyase-like superfamily protein;computational_description=Pectin lyase-like superfamily protein%3B FUNCTIONS IN: polygalacturonase activity%3B INVOLVED IN: carbohydrate metabolic process%3B LOCATED IN: endomembrane system%3B EXPRESSED IN: stem%2C embryo%2C leaf whorl%2C sepal%2C pedicel%3B EXPRESSED DURING: 4 anthesis%2C C globular stage%3B CONTAINS InterPro DOMAIN/s: Pectin lyase fold/viru…
g4106	22021498	22023827	AT1G57540	21309895	21311521	40S ribosomal protein;computational_description=unknown protein%3B Has 29 Blast hits to 29 proteins in 11 species: Archae - 0%3B Bacteria - 0%3B Metazoa - 0%3B Fungi - 0%3B Plants - 29%3B Viruses - 0%3B Other Eukaryotes - 0 (source: NCBI BLink).;Dbxref=locus:2027544;locus_type=protein_coding
g4107	22029920	22031425	AT1G57560	21316730	21318192	myb domain protein 61;curator_summary=Encodes putative transcription factor. Mutants lack of mucilage extrusion from the seeds during imbibition. Reduced quantities of mucilage are deposited during the development of the seed coat epidermis in myb61 mutants. Expressed in guard cells%2Closs of function mutations show an increase in stomatal pore opening suggesting a role in ABA independent regulat…
g4108	22032310	22033711	AT1G57580	21325079	21326252	SWI-SNF-related chromatin binding protein;computational_description=SWI-SNF-related chromatin binding protein%3B BEST Arabidopsis thaliana protein match is: F-box family protein (TAIR:AT1G57580.1)%3B Has 58 Blast hits to 53 proteins in 4 species: Archae - 0%3B Bacteria - 0%3B Metazoa - 0%3B Fungi - 0%3B Plants - 58%3B Viruses - 0%3B Other Eukaryotes - 0 (source: NCBI BLink).;Dbxref=locus:2827210;…
g4110	22040540	22048015	AT1G57600	21330017	21334790	MBOAT (membrane bound O-acyl transferase) family protein;computational_description=MBOAT (membrane bound O-acyl transferase) family protein%3B CONTAINS InterPro DOMAIN/s: Membrane bound O-acyl transferase%2C MBOAT (InterPro:IPR004299)%3B Has 2343 Blast hits to 2336 proteins in 775 species: Archae - 0%3B Bacteria - 1642%3B Metazoa - 209%3B Fungi - 146%3B Plants - 49%3B Viruses - 0%3B Other Eukaryo…
g4114	22065519	22068465	AT1G57670	21357169	21359872	Toll-Interleukin-Resistance (TIR) domain family protein;computational_description=Toll-Interleukin-Resistance (TIR) domain family protein%3B FUNCTIONS IN: transmembrane receptor activity%3B INVOLVED IN: signal transduction%2C defense response%2C innate immune response%3B LOCATED IN: intrinsic to membrane%3B CONTAINS InterPro DOMAIN/s: Toll-Interleukin receptor (InterPro:IPR000157)%3B BEST Arabido…
g4115	22070917	22073245	AT1G57680	21362359	21364749	plasminogen activator inhibitor;symbol=Cand1;full_name=candidate G-protein Coupled Receptor 1;computational_description=FUNCTIONS IN: molecular_function unknown%3B INVOLVED IN: biological_process unknown%3B LOCATED IN: endomembrane system%3B EXPRESSED IN: 24 plant structures%3B EXPRESSED DURING: 15 growth stages%3B CONTAINS InterPro DOMAIN/s: Uncharacterised conserved protein UCP031277 (InterPro:…
g4116	22075113	22076695	AT1G57690	21366721	21368150	F-box/RNI-like superfamily protein;computational_description=F-box/RNI-like superfamily protein%3B CONTAINS InterPro DOMAIN/s: F-box domain%2C cyclin-like (InterPro:IPR001810)%2C F-box domain%2C Skp2-like (InterPro:IPR022364)%3B BEST Arabidopsis thaliana protein match is: RNI-like superfamily protein (TAIR:AT3G18150.1)%3B Has 673 Blast hits to 666 proteins in 17 species: Archae - 0%3B Bacteria - …
g4117	22079010	22082606	AT1G57700	21370587	21374226	Protein kinase superfamily protein;computational_description=Protein kinase superfamily protein%3B FUNCTIONS IN: protein serine/threonine kinase activity%2C protein kinase activity%2C kinase activity%2C ATP binding%3B INVOLVED IN: protein amino acid phosphorylation%2C N-terminal protein myristoylation%3B LOCATED IN: cellular_component unknown%3B EXPRESSED IN: 18 plant structures%3B EXPRESSED DURI…
g4119	22089166	22090025	AT1G57730	21380765	21381461	RING/U-box superfamily protein;computational_description=RING/U-box superfamily protein%3B FUNCTIONS IN: zinc ion binding%3B CONTAINS InterPro DOMAIN/s: Zinc finger%2C RING-type (InterPro:IPR001841)%2C Zinc finger%2C C3HC4 RING-type (InterPro:IPR018957)%3B BEST Arabidopsis thaliana protein match is: RING/U-box superfamily protein (TAIR:AT1G70910.1)%3B Has 6244 Blast hits to 6227 proteins in 273 s…
g4121	22092659	22094345	AT1G57750	21383812	21385709	cytochrome P450%2C family 96%2C subfamily A%2C polypeptide 15;curator_summary=Encodes a CYP96A15%2C midchain alkane hydroxylase%2C involved in cuticular wax biosynthesis.;symbol=CYP96A15;Alias=MAH1
g4122	22103020	22104854	AT1G57765	21393084	21394982	transmembrane protein;computational_description=unknown protein%3B BEST Arabidopsis thaliana protein match is: unknown protein (TAIR:AT1G57765.1)%3B Has 35333 Blast hits to 34131 proteins in 2444 species: Archae - 798%3B Bacteria - 22429%3B Metazoa - 974%3B Fungi - 991%3B Plants - 531%3B Viruses - 0%3B Other Eukaryotes - 9610 (source: NCBI BLink).;Dbxref=locus:504956278;locus_type=protein_coding
g4123	22105080	22108056	AT1G57770	21395096	21398300	carotenoid isomerase;curator_summary=Encodes carotenoid isomerase. Catalyzes the isomerization of poly-cis-carotenoids to all-trans-carotenoids. Together with PDS and ZDS%2C CRTiso is required to complete the synthesis of lycopene from phytoene.;symbol=CRTISO;Alias=CCR2
g4130	22147310	22148136	AT1G57906	21435427	21436810	F-box protein;computational_description=unknown protein%3B BEST Arabidopsis thaliana protein match is: F-box family protein with a domain of unknown function (DUF295) (TAIR:AT2G17690.1)%3B Has 57 Blast hits to 57 proteins in 5 species: Archae - 0%3B Bacteria - 0%3B Metazoa - 0%3B Fungi - 0%3B Plants - 57%3B Viruses - 0%3B Other Eukaryotes - 0 (source: NCBI BLink).;Dbxref=locus:2824340;locus_type=…
g4134	22161714	22167465	AT1G58025	21457667	21462243	DNA-binding bromodomain-containing protein;computational_description=DNA-binding bromodomain-containing protein%3B CONTAINS InterPro DOMAIN/s: Bromodomain%2C conserved site (InterPro:IPR018359)%2C Bromodomain (InterPro:IPR001487)%3B BEST Arabidopsis thaliana protein match is: nuclear protein X1 (TAIR:AT5G63320.1)%3B Has 30201 Blast hits to 17322 proteins in 780 species: Archae - 12%3B Bacteria - …
g4138	22205640	22206827	AT1G58070	21502905	21504078	WEB family protein;computational_description=unknown protein%3B Has 286 Blast hits to 266 proteins in 81 species: Archae - 2%3B Bacteria - 25%3B Metazoa - 90%3B Fungi - 19%3B Plants - 78%3B Viruses - 4%3B Other Eukaryotes - 68 (source: NCBI BLink).;Dbxref=locus:2196276;locus_type=protein_coding
g4140	22215319	22216780	AT1G58100	21512332	21514189	TCP family transcription factor;curator_summary=Encodes TCP8%2C belongs to the TCP transcription factor family known to bind site II elements in promoter regions.;symbol=TCP8;Alias=AtTCP8;full_name=TCP domain protein 8;computational_description=TCP family transcription factor %3B CONTAINS InterPro DOMAIN/s: Transcription factor%2C TCP (InterPro:IPR005333)%2C Transcription factor TCP subgroup (Int…
g4141	22218121	22220960	AT1G58110	21515405	21518270	bZIP family transcription factor;computational_description=bZIP family transcription factor%3B FUNCTIONS IN: DNA binding%2C sequence-specific DNA binding transcription factor activity%3B INVOLVED IN: regulation of transcription%2C DNA-dependent%3B EXPRESSED IN: 9 plant structures%3B EXPRESSED DURING: L mature pollen stage%2C M germinated pollen stage%2C 4 anthesis%2C C globular stage%2C petal dif…
g4142	22223605	22225245	AT1G58120	21520401	21522457	hypothetical protein;computational_description=BEST Arabidopsis thaliana protein match is: methyltransferases (TAIR:AT5G01710.1)%3B Has 93 Blast hits to 93 proteins in 15 species: Archae - 0%3B Bacteria - 0%3B Metazoa - 1%3B Fungi - 0%3B Plants - 92%3B Viruses - 0%3B Other Eukaryotes - 0 (source: NCBI BLink).;Dbxref=PMID:17663791
g4143	22226885	22227852	AT1G58160	21533724	21534440	jacalin lectin-like protein;curator_summary=At1g58160 in Col-0 has been shown to be a pseudogene due to a stop codon in the first exon (PMID:22307853). Its functional copy in other ecotypes (Bay-0) encodes JAX1%2C a jacalin-type lectin gene that confers resistance against potexviruses.;symbol=JAX1;full_name=JACALIN-TYPE LECTIN REQUIRED FOR POTEXVIRUS RESISTANCE 1;computational_description=Mannose…
g4144	22230145	22231009	AT1G58170	21535895	21537216	Disease resistance-responsive (dirigent-like protein) family protein;computational_description=Disease resistance-responsive (dirigent-like protein) family protein%3B FUNCTIONS IN: molecular_function unknown%3B INVOLVED IN: N-terminal protein myristoylation%2C lignan biosynthetic process%2C defense response%3B LOCATED IN: endomembrane system%3B EXPRESSED IN: 17 plant structures%3B EXPRESSED DURIN…
g4145	22238891	22240760	AT1G58180	21537577	21540038	beta carbonic anhydrase 6;symbol=BCA6;Alias=ATBCA6
g4146	22241095	22249118	AT1G58190	21540584	21548119	receptor like protein 1;symbol=RLP1;Alias=AtRLP1
g4147	22249177	22254210	AT1G58200	21548140	21553266	MSCS-like 3;curator_summary=A member of MscS-like gene family%2C structurally very similar to MSL2%2C comprising of an N-terminal chloroplast transit peptide%2C five trans-membrane helices and a C-terminal cytoplasmic domain. Mutant plants showed abnormalities in the size and shape of plastids. MSL3-GFP was localized to discrete foci on the plastid envelope and co-localize with the plastid divisi…
g4148	22254475	22259199	AT1G58215	21554927	21558187	spindle pole body component 110;locus_type=protein_coding
g4149	22259215	22263740	AT1G58220	21558243	21562966	Homeodomain-like superfamily protein;computational_description=Homeodomain-like superfamily protein%3B FUNCTIONS IN: DNA binding%3B INVOLVED IN: regulation of transcription%3B CONTAINS InterPro DOMAIN/s: SANT%2C DNA-binding (InterPro:IPR001005)%2C Homeodomain-like (InterPro:IPR009057)%2C Myb%2C DNA-binding (InterPro:IPR014778)%2C HTH transcriptional regulator%2C Myb-type%2C DNA-binding (InterPro:…
g4150	22265285	22280525	AT1G58230	21566057	21579159	binding protein;Alias=BCHB
g4152	22289421	22304060	AT1G58250	21587060	21601740	HYPERSENSITIVE TO PI STARVATION 4;curator_summary=SABRE%2C putative gene of unknown function%2C homologous to maize apt1 gene. Required for normal cell expansion in the root cortex. The sabre mutation results in abnormal cell expansion. Encodes a rare message%3B very low level of expression was detected in roots and shoots.;symbol=SAB;Alias=HPS4
g4153	22307855	22310394	AT1G58260	21605752	21607995	cytochrome p450 79c2;curator_summary=member of CYP79C subfamily of cytochrome p450s. Encodes a putative xylan endohydrolase. similar to some closely linked pseudogenes.;symbol=CYP79C2;Alias=CYP79C3P;full_name=cytochrome p450 79c2;computational_description=cytochrome p450 79c2 (CYP79C2)%3B FUNCTIONS IN: electron carrier activity%2C monooxygenase activity%2C iron ion binding%2C oxygen binding%2C he…
g4154	22312059	22314050	AT1G58270	21611803	21614169	TRAF-like family protein;curator_summary=ZW9 mRNA%2C complete cds;symbol=ZW9;computational_description=ZW9%3B FUNCTIONS IN: molecular_function unknown%3B INVOLVED IN: biological_process unknown%3B LOCATED IN: endomembrane system%3B EXPRESSED IN: 18 plant structures%3B EXPRESSED DURING: 12 growth stages%3B CONTAINS InterPro DOMAIN/s: TRAF-like (InterPro:IPR008974)%2C MATH (InterPro:IPR002083)%3B B…
g4156	22322861	22325630	AT1G58300	21627758	21630118	heme oxygenase 4;curator_summary=Encodes a member (HO4) of the heme oxygenase family.;symbol=HO4;full_name=heme oxygenase 4;computational_description=heme oxygenase 4 (HO4)%3B FUNCTIONS IN: heme oxygenase (decyclizing) activity%2C oxidoreductase activity%2C heme binding%3B INVOLVED IN: oxidation reduction%2C heme oxidation%3B LOCATED IN: chloroplast%3B EXPRESSED IN: 7 plant structures%3B CONTAINS…
g4157	22329558	22331260	AT1G58320	21633858	21635344	PLAC8 family protein;computational_description=PLAC8 family protein%3B CONTAINS InterPro DOMAIN/s: Protein of unknown function Cys-rich (InterPro:IPR006461)%3B BEST Arabidopsis thaliana protein match is: PLAC8 family protein (TAIR:AT1G68630.1)%3B Has 648 Blast hits to 647 proteins in 80 species: Archae - 0%3B Bacteria - 0%3B Metazoa - 41%3B Fungi - 88%3B Plants - 508%3B Viruses - 0%3B Other Eukar…
g4158	22338485	22339599	AT1G58330	21641091	21642041	RESPONSE TO ABA AND SALT 1;symbol=RAS1;full_name=RESPONSE TO ABA AND SALT 1;computational_description=RESPONSE TO ABA AND SALT 1 (RAS1)%3B FUNCTIONS IN: molecular_function unknown%3B INVOLVED IN: biological_process unknown%3B LOCATED IN: endomembrane system%3B EXPRESSED IN: leaf apex%2C root%2C flower%2C leaf%3B EXPRESSED DURING: petal differentiation and expansion stage%3B BEST Arabidopsis thali…
g4159	22350515	22352959	AT1G58340	21652988	21655439	MATE efflux family protein;curator_summary=Encodes a plant MATE (multidrug and toxic compound extrusion) transporter that is localized to the Golgi complex and small organelles and is involved in determining the rate of organ initiation. It is also involved in iron homeostasis when plants are under osmotic stress.;symbol=ZF14;computational_description=ZF14%3B FUNCTIONS IN: antiporter activity%2C …
g4162	22389132	22394922	AT1G58370	21684263	21688359	glycosyl hydrolase family 10 protein / carbohydrate-binding domain-containing protein;curator_summary=Encodes a putative glycosyl hydrolase family 10 protein (xylanase).;computational_description=glycosyl hydrolase family 10 protein / carbohydrate-binding domain-containing protein%3B FUNCTIONS IN: endo-1%2C4-beta-xylanase activity%2C hydrolase activity%2C hydrolyzing O-glycosyl compounds%3B INVOL…
g4163	22395539	22400307	AT1G58390/RPP7	21690642	21694447	Disease resistance protein (CC-NBS-LRR class) family;computational_description=Disease resistance protein (CC-NBS-LRR class) family%3B FUNCTIONS IN: ATP binding%3B INVOLVED IN: defense response%2C apoptosis%3B LOCATED IN: cellular_component unknown%3B EXPRESSED IN: 8 plant structures%3B EXPRESSED DURING: 4 anthesis%2C F mature embryo stage%2C petal differentiation and expansion stage%2C LP.08 eig…
g4164	22401154	22404797	AT1G58410/RPP7	21701185	21704982	Disease resistance protein (CC-NBS-LRR class) family;computational_description=Disease resistance protein (CC-NBS-LRR class) family%3B FUNCTIONS IN: ATP binding%3B INVOLVED IN: defense response%2C apoptosis%3B LOCATED IN: cellular_component unknown%3B EXPRESSED IN: 7 plant structures%3B EXPRESSED DURING: F mature embryo stage%2C petal differentiation and expansion stage%2C D bilateral stage%3B CO…
g4165	22408112	22408784	AT1G58420	21707175	21708125	Uncharacterized conserved protein UCP031279;computational_description=Uncharacterised conserved protein UCP031279%3B FUNCTIONS IN: molecular_function unknown%3B INVOLVED IN: biological_process unknown%3B LOCATED IN: plasma membrane%3B EXPRESSED IN: 23 plant structures%3B EXPRESSED DURING: 13 growth stages%3B CONTAINS InterPro DOMAIN/s: Uncharacterised conserved protein UCP031279 (InterPro:IPR0169…
g4167	22414221	22417637	AT1G58440	21713842	21717380	FAD/NAD(P)-binding oxidoreductase family protein;curator_summary=Encodes a putative protein that has been speculated%2C based on sequence similarities%2C to have squalene monooxygenase activity.;symbol=XF1;computational_description=XF1%3B FUNCTIONS IN: squalene monooxygenase activity%3B INVOLVED IN: response to water deprivation%2C sterol biosynthetic process%3B LOCATED IN: endomembrane system%2C…
g4168	22418192	22419486	AT1G58450	21718014	21718916	Tetratricopeptide repeat (TPR)-like superfamily protein;curator_summary=Encodes one of the 36 carboxylate clamp (CC)-tetratricopeptide repeat (TPR) proteins (Prasad 2010%2C Pubmed ID: 20856808) with potential to interact with Hsp90/Hsp70 as co-chaperones.;symbol=TPR6;full_name=tetratricopeptide repeat 6;computational_description=Tetratricopeptide repeat (TPR)-like superfamily protein%3B FUNCTIONS…
g4169	22421362	22422700	AT1G58460	21721295	21722645	hypothetical protein;computational_description=unknown protein%3B Has 35 Blast hits to 35 proteins in 8 species: Archae - 0%3B Bacteria - 0%3B Metazoa - 0%3B Fungi - 0%3B Plants - 35%3B Viruses - 0%3B Other Eukaryotes - 0 (source: NCBI BLink).;Dbxref=locus:2037644;locus_type=protein_coding
g4170	22426952	22431505	AT1G58470	21726963	21728802	RNA-binding protein 1;curator_summary=encodes an RNA-binding protein;symbol=RBP1;Alias=ATRBP1
g4178	22474842	22476544	AT1G59510	21859503	21861257	Carbohydrate-binding protein;computational_description=Carbohydrate-binding protein%3B FUNCTIONS IN: carbohydrate binding%3B LOCATED IN: mitochondrion%3B EXPRESSED IN: 24 plant structures%3B EXPRESSED DURING: 15 growth stages%3B BEST Arabidopsis thaliana protein match is: Carbohydrate-binding protein (TAIR:AT1G59510.1)%3B Has 114 Blast hits to 112 proteins in 22 species: Archae - 0%3B Bacteria - …
g4179	22476612	22481480	AT1G59520	21861282	21866210	CW7;curator_summary=Encodes CW7.;symbol=CW7;computational_description=CW7%3B CONTAINS InterPro DOMAIN/s: Protein of unknown function DUF2045 (InterPro:IPR019141)%3B Has 144 Blast hits to 143 proteins in 51 species: Archae - 0%3B Bacteria - 0%3B Metazoa - 90%3B Fungi - 0%3B Plants - 50%3B Viruses - 0%3B Other Eukaryotes - 4 (source: NCBI BLink).;Dbxref=PMID:10548732
g4180	22483382	22484100	AT1G59530	21868190	21868708	basic leucine-zipper 4;symbol=bZIP4;Alias=ATBZIP4
g4181	22489182	22494624	AT1G59540	21874012	21879570	P-loop containing nucleoside triphosphate hydrolases superfamily protein;curator_summary=Encodes a kinesin-like protein.;symbol=ZCF125;computational_description=ZCF125%3B FUNCTIONS IN: microtubule motor activity%2C ATP binding%3B INVOLVED IN: microtubule-based movement%3B EXPRESSED IN: 17 plant structures%3B EXPRESSED DURING: 9 growth stages%3B CONTAINS InterPro DOMAIN/s: Kinesin%2C motor region%…
g4182	22494666	22496107	AT1G59550	21879649	21880788	UBX domain-containing protein;curator_summary=This locus is annotated as a protein-coding gene in TAIR10. Based on communication with Jean-Luc GALLOIS (April 2013)%2C this gene is re-annotated as a UBX domain-containing pseudogene. Note that the Map Detail Image on the locus detial page and in GBrowse will not be updated until after the next genome release.;computational_description=UBX domain-co…
g4183	22496842	22498973	AT1G59560	21881534	21883806	E3 Ubiquitin ligase family protein;symbol=SPL2;full_name=SP1-like 2;computational_description=E3 Ubiquitin ligase family protein%3B FUNCTIONS IN: zinc ion binding%3B LOCATED IN: endomembrane system%3B EXPRESSED IN: 23 plant structures%3B EXPRESSED DURING: 13 growth stages%3B CONTAINS InterPro DOMAIN/s: Zinc finger%2C RING-type (InterPro:IPR001841)%2C E3 Ubiquitin ligase (InterPro:IPR022170)%3B BE…
g4185	22502962	22504018	AT1G59590	21887588	21888792	ZCF37;computational_description=BEST Arabidopsis thaliana protein match is: ZCF37 (TAIR:AT1G59590.1)%3B Has 43 Blast hits to 43 proteins in 15 species: Archae - 0%3B Bacteria - 2%3B Metazoa - 7%3B Fungi - 0%3B Plants - 27%3B Viruses - 0%3B Other Eukaryotes - 7 (source: NCBI BLink).;Dbxref=PMID:20736450
g4186	22504992	22507387	AT1G59600	21889639	21892056	ZCW7;symbol=ZCW7;computational_description=ZCW7%3B Has 136 Blast hits to 136 proteins in 53 species: Archae - 0%3B Bacteria - 0%3B Metazoa - 101%3B Fungi - 0%3B Plants - 35%3B Viruses - 0%3B Other Eukaryotes - 0 (source: NCBI BLink).;Dbxref=PMID:10548732
g4188	22517292	22520961	AT1G59620/CW9	21902264	21905717	Disease resistance protein (CC-NBS-LRR class) family;curator_summary=Encodes CW9.;symbol=CW9;computational_description=CW9%3B FUNCTIONS IN: ATP binding%3B INVOLVED IN: defense response%2C apoptosis%3B LOCATED IN: cellular_component unknown%3B EXPRESSED IN: 21 plant structures%3B EXPRESSED DURING: 12 growth stages%3B CONTAINS InterPro DOMAIN/s: NB-ARC (InterPro:IPR002182)%2C Disease resistance pro…
g4189	22524098	22526057	AT1G59640	21909070	21911289	transcription factor BIG PETAL P (BPE);curator_summary=A basic helix-loop-helix encoding gene (BIGPETAL%2C BPE) involved in the control of petal size. BPE is expressed via two mRNAs derived from an alternative splicing event. The BPEub (AT1G59640.1)transcript is expressed ubiquitously%2C whereas the BPEp (AT1G59640.2) transcript is preferentially expressed in petals. Plants that lack the petal-ex…
g4190	22533772	22536799	AT1G59650	21919745	21923013	CW14 protein (DUF1336);computational_description=Protein of unknown function (DUF1336)%3B INVOLVED IN: N-terminal protein myristoylation%3B LOCATED IN: chloroplast%3B EXPRESSED IN: 24 plant structures%3B EXPRESSED DURING: 15 growth stages%3B CONTAINS InterPro DOMAIN/s: Protein of unknown function DUF1336 (InterPro:IPR009769)%3B BEST Arabidopsis thaliana protein match is: Protein of unknown functi…
g4191	22538012	22543274	AT1G59660	21923986	21929437	Nucleoporin autopeptidase;computational_description=Nucleoporin autopeptidase%3B FUNCTIONS IN: transporter activity%3B INVOLVED IN: transport%3B LOCATED IN: chloroplast%2C nuclear pore%3B EXPRESSED IN: 24 plant structures%3B EXPRESSED DURING: 14 growth stages%3B CONTAINS InterPro DOMAIN/s: Peptidase S59%2C nucleoporin (InterPro:IPR007230)%3B BEST Arabidopsis thaliana protein match is: Nucleoporin…
g4194	22556522	22557717	AT1G59710	21938367	21940184	actin cross-linking protein (DUF569);computational_description=FUNCTIONS IN: molecular_function unknown%3B INVOLVED IN: biological_process unknown%3B LOCATED IN: cellular_component unknown%3B EXPRESSED IN: 23 plant structures%3B EXPRESSED DURING: 13 growth stages%3B CONTAINS InterPro DOMAIN/s: Protein of unknown function DUF569 (InterPro:IPR007679)%2C Actin cross-linking (InterPro:IPR008999)%3B B…
g4195	22557793	22559717	AT1G59720	21939752	21941784	Tetratricopeptide repeat (TPR)-like superfamily protein;curator_summary=Pentatricopeptide Repeat Protein containing the DYW motif. Required for editing of multiple plastid transcripts. Endonuclease activity.;symbol=CRR28;full_name=CHLORORESPIRATORY REDUCTION28;computational_description=CHLORORESPIRATORY REDUCTION28 (CRR28)%3B CONTAINS InterPro DOMAIN/s: Pentatricopeptide repeat (InterPro:IPR00288…
g4197	22570643	22571469	AT1G59730	21952597	21953480	thioredoxin H-type 7;symbol=TH7;Alias=ATH7
g4199	22597044	22602163	AT1G59750	21979289	21984433	auxin response factor 1;curator_summary=Encodes a member of the auxin response factor family. ARFs bind to the cis element 5'-TGTCTC-3' ARFs mediate changes in gene expression in response to auxin. ARF's form heterodimers with IAA/AUX genes. ARF1 enhances mutant phenotypes of ARF2 and may act with ARF2 to control aspects of maturation and senescence.ARF1:LUC and 3xHA:ARF1 proteins have a half-lif…
g4200	22602206	22605059	AT1G59760	21984428	21990286	RNA helicase%2C ATP-dependent%2C SK12/DOB1 protein;curator_summary=Encodes MTR4%2C a putative RNA helicase and exosome co-factor. Required for proper rRNA biogenesis and development.;symbol=MTR4;Alias=AtMTR4;full_name=homolog of yeast MTR4;computational_description=RNA helicase%2C ATP-dependent%2C SK12/DOB1 protein%3B FUNCTIONS IN: hydrolase activity%2C acting on acid anhydrides%2C in phosphorus-…
g4202	22610010	22611979	AT1G59780	21993220	21999632	NB-ARC domain-containing disease resistance protein;computational_description=NB-ARC domain-containing disease resistance protein%3B FUNCTIONS IN: ATP binding%3B INVOLVED IN: defense response%2C apoptosis%3B LOCATED IN: cellular_component unknown%3B EXPRESSED IN: hypocotyl%2C root%2C flower%2C synergid%3B EXPRESSED DURING: 4 anthesis%3B CONTAINS InterPro DOMAIN/s: NB-ARC (InterPro:IPR002182)%2C D…
g4204	22616474	22625416	AT1G59820	22011305	22020386	aminophospholipid ATPase 3;curator_summary=Encodes a phospholipid translocase. Involved in secretory vesicle formation from trans-Golgi in peripheral columella cells at the root tip. Mutants have short primary roots and grow slower.;symbol=ALA3;full_name=aminophospholipid ATPase 3;computational_description=aminophospholipid ATPase 3 (ALA3)%3B FUNCTIONS IN: phospholipid transporter activity%2C ATP…
g4206	22632624	22634726	AT1G59840	22026462	22029379	cofactor assembly of complex C;symbol=CCB4;full_name=cofactor assembly of complex C;computational_description=cofactor assembly of complex C (CCB4)%3B FUNCTIONS IN: molecular_function unknown%3B INVOLVED IN: cytochrome b6f complex assembly%3B LOCATED IN: chloroplast%3B EXPRESSED IN: 20 plant structures%3B EXPRESSED DURING: 13 growth stages%3B CONTAINS InterPro DOMAIN/s: Protein of unknown functio…
g4207	22634836	22636459	AT1G59850	22028509	22030261	ARM repeat superfamily protein;computational_description=ARM repeat superfamily protein%3B FUNCTIONS IN: binding%3B LOCATED IN: chloroplast%3B EXPRESSED IN: 23 plant structures%3B EXPRESSED DURING: 13 growth stages%3B CONTAINS InterPro DOMAIN/s: HEAT (InterPro:IPR000357)%2C Armadillo-like helical (InterPro:IPR011989)%2C HEAT%2C type 2 (InterPro:IPR021133)%2C Armadillo-type fold (InterPro:IPR01602…
g4210	22650374	22657606	AT1G59890	22043643	22051114	paired amphipathic helix Sin3-like protein;curator_summary=Encodes SIN3-like 6%2C a homolog of the transcriptional repressor SIN3 (AT1G24190).;symbol=SNL6;full_name=SIN3-like 6;computational_description=SIN3-like 6 (SNL6)%3B INVOLVED IN: regulation of transcription%2C DNA-dependent%3B LOCATED IN: nucleus%3B EXPRESSED IN: cultured cell%3B CONTAINS InterPro DOMAIN/s: Histone deacetylase interacting…
g4213	22660460	22663629	AT1G59910	22053863	22057268	Actin-binding FH2 (formin homology 2) family protein;computational_description=Actin-binding FH2 (formin homology 2) family protein%3B FUNCTIONS IN: actin binding%3B INVOLVED IN: cellular component organization%2C actin cytoskeleton organization%3B LOCATED IN: plasma membrane%3B EXPRESSED IN: 24 plant structures%3B EXPRESSED DURING: 14 growth stages%3B CONTAINS InterPro DOMAIN/s: Actin-binding FH…
g4214	22672493	22673749	AT1G59940	22065617	22067233	response regulator 4;curator_summary=Encodes a two-component response regulator. Acts redundantly with ARR3 in the control of circadian period in a cytokinin-independent manner.;symbol=ARR4;Alias=ATRR1
g4217	22680194	22681600	AT1G59970	22073352	22074931	Matrixin family protein;computational_description=Matrixin family protein%3B FUNCTIONS IN: metallopeptidase activity%2C metalloendopeptidase activity%2C zinc ion binding%3B INVOLVED IN: proteolysis%2C metabolic process%3B LOCATED IN: plasma membrane%2C anchored to membrane%3B EXPRESSED IN: 22 plant structures%3B EXPRESSED DURING: 13 growth stages%3B CONTAINS InterPro DOMAIN/s: Peptidase M10%2C me…
g4218	22685634	22690821	AT1G59980	22080689	22086845	ARG1-like 1;curator_summary=encodes a DnaJ-like protein similar to ARG1 and ARL2 that are both involved in root and hypocotyl gravitropism response. However%2C null mutation in this gene does not result in defects in gravitropism. Gene is expressed in all tissues examined.;symbol=ARL1;full_name=ARG1-like 1;computational_description=ARG1-like 1 (ARL1)%3B FUNCTIONS IN: unfolded protein binding%2C h…
g4219	22694746	22697879	AT1G59990	22090226	22093385	DEA(D/H)-box RNA helicase family protein;symbol=EMB3108;Alias=HS3
g4220	22698327	22699459	AT1G60000	22093353	22094802	RNA-binding (RRM/RBD/RNP motifs) family protein;computational_description=RNA-binding (RRM/RBD/RNP motifs) family protein%3B FUNCTIONS IN: RNA binding%2C nucleotide binding%2C nucleic acid binding%3B INVOLVED IN: biological_process unknown%3B LOCATED IN: chloroplast stroma%2C nucleus%2C chloroplast%2C chloroplast envelope%3B EXPRESSED IN: 23 plant structures%3B EXPRESSED DURING: 13 growth stages%…
g4224	22725406	22727949	AT1G60050	22121375	22123881	Nodulin MtN21 /EamA-like transporter family protein;curator_summary=nodulin MtN21-like transporter family protein;symbol=UMAMIT35;full_name=Usually multiple acids move in and out Transporters 35;computational_description=Nodulin MtN21 /EamA-like transporter family protein%3B FUNCTIONS IN: molecular_function unknown%3B INVOLVED IN: biological_process unknown%3B LOCATED IN: endomembrane system%2C m…
g4225	22743121	22745772	AT1G60060	22139170	22141815	Serine/threonine-protein kinase WNK (With No Lysine)-like protein;computational_description=Serine/threonine-protein kinase WNK (With No Lysine)-related%3B BEST Arabidopsis thaliana protein match is: Serine/threonine-protein kinase WNK (With No Lysine)-related (TAIR:AT5G53900.2)%3B Has 3565 Blast hits to 2565 proteins in 80 species: Archae - 0%3B Bacteria - 3%3B Metazoa - 15%3B Fungi - 88%3B Plan…
g4228	22756412	22758576	AT1G60080	22152230	22154643	3'-5'-exoribonuclease family protein;computational_description=3'-5'-exoribonuclease family protein%3B FUNCTIONS IN: 3'-5'-exoribonuclease activity%2C RNA binding%3B INVOLVED IN: RNA processing%3B LOCATED IN: cellular_component unknown%3B EXPRESSED IN: 20 plant structures%3B EXPRESSED DURING: 12 growth stages%3B CONTAINS InterPro DOMAIN/s: Exoribonuclease%2C phosphorolytic domain 2 (InterPro:IPR0…
g4233	22794406	22797756	AT1G60160	22188030	22191543	Potassium transporter family protein;computational_description=Potassium transporter family protein%3B FUNCTIONS IN: potassium ion transmembrane transporter activity%3B INVOLVED IN: potassium ion transport%3B LOCATED IN: chloroplast%3B EXPRESSED IN: 21 plant structures%3B EXPRESSED DURING: 13 growth stages%3B CONTAINS InterPro DOMAIN/s: Potassium uptake protein%2C kup (InterPro:IPR018519)%2C K+ p…
g4236	22804601	22806938	AT1G60190	22198266	22200687	plant U-box 18;curator_summary=Encodes a protein containing a UND%2C a U-box%2C and an ARM domain. This protein has E3 ubiquitin ligase activity based on in vitro assays.;symbol=PUB18;Alias=ATPUB18
g4237	22806977	22811796	AT1G60200	22200694	22205400	splicing factor PWI domain-containing protein / RNA recognition motif (RRM)-containing protein;computational_description=splicing factor PWI domain-containing protein / RNA recognition motif (RRM)-containing protein%3B FUNCTIONS IN: nucleotide binding%2C nucleic acid binding%3B INVOLVED IN: mRNA processing%3B LOCATED IN: chloroplast%3B EXPRESSED IN: 24 plant structures%3B EXPRESSED DURING: 13 gro…
g4239	22814151	22818219	AT1G60220	22208089	22212171	Cysteine proteinases superfamily protein;curator_summary=Encodes a deSUMOylating enzyme. In vitro it has both peptidase activity and isopeptidase activity: it can cleave the C-terminal residues from SUMO to activate it for attachment to a target protein and it can also act on the isopeptide bond between SUMO and another protein. sYFP:OTS2 protein accumulates in nuclei in a punctate pattern. Doubl…
g4240	22818343	22820736	AT1G60230	22212084	22214431	Radical SAM superfamily protein;computational_description=Radical SAM superfamily protein%3B FUNCTIONS IN: iron-sulfur cluster binding%2C catalytic activity%2C RNA methyltransferase activity%3B INVOLVED IN: rRNA processing%3B LOCATED IN: cytoplasm%3B EXPRESSED IN: 6 plant structures%3B EXPRESSED DURING: LP.04 four leaves visible%2C petal differentiation and expansion stage%2C E expanded cotyledon…
g4241	22821418	22822336	AT1G60240	22215168	22216329	NAC (No Apical Meristem) domain transcriptional regulator superfamily protein;computational_description=NAC (No Apical Meristem) domain transcriptional regulator superfamily protein%3B CONTAINS InterPro DOMAIN/s: No apical meristem (NAM) protein (InterPro:IPR003441)%3B BEST Arabidopsis thaliana protein match is: NAC (No Apical Meristem) domain transcriptional regulator superfamily protein (TAIR:A…
g4242	22823198	22824286	AT1G60250	22217077	22217832	B-box zinc finger family protein;symbol=BBX26;full_name=B-box domain protein 26;computational_description=B-box zinc finger family protein%3B FUNCTIONS IN: sequence-specific DNA binding transcription factor activity%2C zinc ion binding%3B INVOLVED IN: regulation of transcription%3B LOCATED IN: endomembrane system%2C intracellular%3B CONTAINS InterPro DOMAIN/s: Zinc finger%2C B-box (InterPro:IPR00…
g4243	22832731	22833936	AT1G60280	22226885	22227928	NAC domain containing protein 23;symbol=NAC023;Alias=ANAC023
g4246	22843552	22845156	AT1G60350	22241273	22242235	NAC domain containing protein 23;symbol=NAC023;Alias=ANAC023
g4247	22845437	22846556	AT1G60360	22242531	22243760	RING/U-box superfamily protein;computational_description=RING/U-box superfamily protein%3B FUNCTIONS IN: zinc ion binding%3B CONTAINS InterPro DOMAIN/s: Zinc finger%2C RING-type (InterPro:IPR001841)%2C Zinc finger%2C C3HC4 RING-type (InterPro:IPR018957)%3B BEST Arabidopsis thaliana protein match is: RING/U-box superfamily protein (TAIR:AT3G19950.1)%3B Has 9982 Blast hits to 9957 proteins in 273 s…
g4248	22849181	22850681	AT1G60370	22244963	22245814	F-box and associated interaction domains-containing protein;Alias=KUK
g4249	22853461	22857046	AT1G60390	22247472	22249721	polygalacturonase 1;symbol=PG1;full_name=polygalacturonase 1;computational_description=polygalacturonase 1 (PG1)%3B FUNCTIONS IN: polygalacturonase activity%3B INVOLVED IN: biological_process unknown%3B LOCATED IN: endomembrane system%3B EXPRESSED IN: 23 plant structures%3B EXPRESSED DURING: 14 growth stages%3B CONTAINS InterPro DOMAIN/s: BURP (InterPro:IPR004873)%3B BEST Arabidopsis thaliana pro…
g4250	22870731	22873187	AT1G60420	22261754	22264408	DC1 domain-containing protein;curator_summary=Reduce transmission through pollen.;Alias=AtNRX1
g4251	22873201	22874806	AT1G60430	22264385	22266079	actin-related protein C3;symbol=ARPC3;full_name=actin-related protein C3;computational_description=actin-related protein C3 (ARPC3)%3B CONTAINS InterPro DOMAIN/s: ARP2/3 complex%2C p21-Arc subunit (InterPro:IPR007204)%3B Has 457 Blast hits to 457 proteins in 188 species: Archae - 0%3B Bacteria - 0%3B Metazoa - 232%3B Fungi - 135%3B Plants - 39%3B Viruses - 0%3B Other Eukaryotes - 51 (source: NCBI…
g4252	22875109	22878286	AT1G60440	22266416	22269258	pantothenate kinase 1;curator_summary=The gene AT1G60440 encodes pantothenate kinase 1. Its molecular function was shown to phosphorylate pantothenate to form 4%E2%80%99-phosphopantothenate.;symbol=PANK1;Alias=ATCOAA
g4254	22883991	22887684	AT1G60460	22275484	22279007	hypothetical protein;computational_description=unknown protein%3B FUNCTIONS IN: molecular_function unknown%3B INVOLVED IN: biological_process unknown%3B LOCATED IN: endomembrane system%3B EXPRESSED IN: 6 plant structures%3B EXPRESSED DURING: petal differentiation and expansion stage%2C E expanded cotyledon stage%2C D bilateral stage%3B Has 23 Blast hits to 23 proteins in 8 species: Archae - 0%3B …
g4256	22892728	22898966	AT1G60490	22285572	22290389	vacuolar protein sorting 34;curator_summary=Encodes a phosphatidylinositol 3-kinase that is expressed in most plant tissues. Defects in VPS34 affect a number of cellular processes. Loss of function mutations are not transmitted through the male gametophyte due to defects in microgametogenesis therefore it is difficult to assess the effects of loss of VPS34 function in the whole plant. Involved in…
g4259	22907233	22909726	AT1G60550	22305780	22308289	enoyl-CoA hydratase/isomerase D;symbol=ECHID;Alias=DHNS;full_name=enoyl-CoA hydratase/isomerase D;computational_description=enoyl-CoA hydratase/isomerase D (ECHID)%3B FUNCTIONS IN: 1%2C4-dihydroxy-2-naphthoyl-CoA synthase activity%2C catalytic activity%3B INVOLVED IN: vitamin K biosynthetic process%2C metabolic process%2C menaquinone biosynthetic process%3B LOCATED IN: peroxisome%3B EXPRESSED IN:…
g4260	22909964	22912726	AT1G60560	22308478	22311377	SWIM zinc finger family protein;computational_description=SWIM zinc finger family protein%3B FUNCTIONS IN: zinc ion binding%3B INVOLVED IN: biological_process unknown%3B LOCATED IN: cellular_component unknown%3B EXPRESSED IN: 22 plant structures%3B EXPRESSED DURING: 13 growth stages%3B CONTAINS InterPro DOMAIN/s: Zinc finger%2C SWIM-type (InterPro:IPR007527)%3B BEST Arabidopsis thaliana protein m…
g4262	22925865	22929719	AT1G60600	22324437	22327359	UbiA prenyltransferase family protein;curator_summary=Encodes a protein similar to 1%2C4-dihydroxy-2-naphthoic acid phytyltransferase involved in phylloquinone and plastoquinone biosynthesis. Mutants are pale green and heterotrophic with defects in photosynthetic electron transport.;symbol=ABC4;full_name=ABERRANT CHLOROPLAST DEVELOPMENT 4;computational_description=ABERRANT CHLOROPLAST DEVELOPMENT…
g4263	22930268	22932649	AT1G60610	22327792	22330318	SBP (S-ribonuclease binding protein) family protein;computational_description=SBP (S-ribonuclease binding protein) family protein%3B FUNCTIONS IN: zinc ion binding%3B INVOLVED IN: biological_process unknown%3B LOCATED IN: cellular_component unknown%3B EXPRESSED IN: 24 plant structures%3B EXPRESSED DURING: 15 growth stages%3B CONTAINS InterPro DOMAIN/s: Zinc finger%2C RING-type (InterPro:IPR001841…
g4264	22933624	22935939	AT1G60620	22330894	22333568	RNA polymerase I subunit 43;symbol=RPAC43;Alias=ATRPAC43
g4266	22939441	22942119	AT1G60640	22337253	22339736	stress response protein;computational_description=unknown protein%3B Has 42416 Blast hits to 22533 proteins in 1340 species: Archae - 32%3B Bacteria - 6461%3B Metazoa - 16431%3B Fungi - 3749%3B Plants - 1747%3B Viruses - 284%3B Other Eukaryotes - 13712 (source: NCBI BLink).;Dbxref=locus:2036509;locus_type=protein_coding
g4267	22942214	22944742	AT1G60650	22339809	22342337	RNA-binding (RRM/RBD/RNP motifs) family protein with retrovirus zinc finger-like domain-containing protein;curator_summary=Encodes one of the zinc finger-containing glycine-rich RNA-binding proteins involved in cold tolerance: AT3G26420 (ATRZ-1A)%2C AT1G60650 (AtRZ-1b)%2C AT5G04280 (AtRZ-1c).;symbol=AtRZ-1b;Alias=RZ-1b
g4268	22944745	22945459	AT1G60660	22342290	22343269	cytochrome B5-like protein;curator_summary=member of Cytochromes b5;symbol=CB5LP;Alias=ATCB5LP
g4269	22946504	22950459	AT1G60670	22343585	22347624	hypothetical protein (DUF3755);computational_description=Protein of unknown function (DUF3755)%3B CONTAINS InterPro DOMAIN/s: Protein of unknown function DUF3755 (InterPro:IPR022228)%3B BEST Arabidopsis thaliana protein match is: Protein of unknown function (DUF3755) (TAIR:AT1G60670.2)%3B Has 155 Blast hits to 155 proteins in 22 species: Archae - 0%3B Bacteria - 0%3B Metazoa - 0%3B Fungi - 0%3B P…
g4275	22967054	22967966	AT1G60760	22365799	22366598	Plant invertase/pectin methylesterase inhibitor superfamily protein;curator_summary=Encodes a putative pectin methylesterase/invertase inhibitor. Anti-sense reduction of this gene's transcript results in pollen tube growth retardation and then partial male sterility and reduced seed set.;computational_description=Plant invertase/pectin methylesterase inhibitor superfamily protein%3B FUNCTIONS IN:…
g4277	22977034	22977622	AT1G60783	22374909	22375846	cyclin-dependent kinase inhibitor;computational_description=unknown protein%3B BEST Arabidopsis thaliana protein match is: unknown protein (TAIR:AT1G60783.1)%3B Has 59 Blast hits to 59 proteins in 9 species: Archae - 0%3B Bacteria - 0%3B Metazoa - 0%3B Fungi - 0%3B Plants - 59%3B Viruses - 0%3B Other Eukaryotes - 0 (source: NCBI BLink).;Dbxref=PMID:16684236
g4278	22980012	22984839	AT1G60790	22380002	22382422	trichome birefringence-like protein (DUF828);curator_summary=Encodes a member of the TBL (TRICHOME BIREFRINGENCE-LIKE) gene family containing a plant-specific DUF231 (domain of unknown function) domain. TBL gene family has 46 members%2C two of which (TBR/AT5G06700 and TBL3/AT5G01360) have been shown to be involved in the synthesis and deposition of secondary wall cellulose%2C presumably by influe…
g4281	22996713	22997819	AT1G60830	22395003	22396133	RNA-binding (RRM/RBD/RNP motifs) family protein;computational_description=RNA-binding (RRM/RBD/RNP motifs) family protein%3B FUNCTIONS IN: RNA binding%2C nucleotide binding%2C nucleic acid binding%3B EXPRESSED IN: male gametophyte%2C pollen tube%3B EXPRESSED DURING: L mature pollen stage%2C M germinated pollen stage%3B CONTAINS InterPro DOMAIN/s: RNA recognition motif%2C RNP-1 (InterPro:IPR000504…
g4282	22999836	23002429	AT1G60850	22397913	22400413	RNA polymerase I subunit 43;symbol=RPAC43;Alias=ATRPAC43
g4284	23012094	23012970	AT1G60870	22409298	22410854	maternal effect embryo arrest 9;symbol=MEE9;full_name=maternal effect embryo arrest 9;computational_description=maternal effect embryo arrest 9 (MEE9)%3B FUNCTIONS IN: molecular_function unknown%3B INVOLVED IN: embryo development ending in seed dormancy%2C pollen development%3B LOCATED IN: plasma membrane%3B EXPRESSED IN: 22 plant structures%3B EXPRESSED DURING: 13 growth stages%3B Has 165 Blast …
g4285	23013984	23014778	AT1G60880	22411575	22412180	AGAMOUS-like-56;curator_summary=Root Specific;symbol=AGL56;full_name=AGAMOUS-like-56;computational_description=AGAMOUS-like-56 (AGL56)%3B FUNCTIONS IN: DNA binding%2C sequence-specific DNA binding transcription factor activity%3B INVOLVED IN: N-terminal protein myristoylation%2C regulation of transcription%2C DNA-dependent%3B LOCATED IN: nucleus%3B EXPRESSED IN: female gametophyte%3B CONTAINS Int…
g4287	23026394	23030491	AT1G60900	22423894	22428053	RNA-binding (RRM/RBD/RNP motifs) family protein;computational_description=RNA-binding (RRM/RBD/RNP motifs) family protein%3B FUNCTIONS IN: RNA binding%2C nucleotide binding%2C nucleic acid binding%3B EXPRESSED IN: male gametophyte%2C pollen tube%3B EXPRESSED DURING: L mature pollen stage%2C M germinated pollen stage%3B CONTAINS InterPro DOMAIN/s: RNA recognition motif%2C RNP-1 (InterPro:IPR000504…
g4293	23060884	23062763	AT1G60980	22452573	22454140	gibberellin 20-oxidase 4;symbol=GA20OX4;Alias=ATGA20OX4
g4294	23069284	23069737	AT1G60989	22462160	22462721	SCR-like 7;curator_summary=Encodes a member of a family of small%2C secreted%2C cysteine rich proteins with sequence similarity to SCR (S locus cysteine-rich protein).;symbol=SCRL7;full_name=SCR-like 7;computational_description=SCR-like 7 (SCRL7)%3B INVOLVED IN: signal transduction%3B LOCATED IN: endomembrane system%3B CONTAINS InterPro DOMAIN/s: Plant self-incompatibility response (InterPro:IPR0…
g4295	23069764	23077509	AT1G60995	22465571	22470839	S3 self-incompatibility locus-linked pollen protein;computational_description=FUNCTIONS IN: molecular_function unknown%3B INVOLVED IN: biological_process unknown%3B LOCATED IN: cellular_component unknown%3B EXPRESSED IN: 20 plant structures%3B EXPRESSED DURING: 10 growth stages%3B CONTAINS InterPro DOMAIN/s: Membralin (InterPro:IPR019144)%3B Has 172 Blast hits to 170 proteins in 70 species: Archa…
g4296	23077754	23080879	AT1G61000	22470828	22474187	kinetochore protein;computational_description=FUNCTIONS IN: molecular_function unknown%3B INVOLVED IN: mitosis%3B LOCATED IN: plasma membrane%3B EXPRESSED IN: cultured cell%3B CONTAINS InterPro DOMAIN/s: Kinetochore protein Nuf2 (InterPro:IPR005549)%3B Has 50972 Blast hits to 29793 proteins in 2070 species: Archae - 902%3B Bacteria - 7404%3B Metazoa - 23628%3B Fungi - 4156%3B Plants - 2312%3B Vir…
g4297	23081280	23084469	AT1G61010	22474267	22477765	cleavage and polyadenylation specificity factor 73-I;symbol=CPSF73-I;full_name=cleavage and polyadenylation specificity factor 73-I;computational_description=cleavage and polyadenylation specificity factor 73-I (CPSF73-I)%3B CONTAINS InterPro DOMAIN/s: Beta-Casp domain (InterPro:IPR022712)%2C RNA-metabolising metallo-beta-lactamase (InterPro:IPR011108)%2C Beta-lactamase-like (InterPro:IPR001279)%…
g4298	23084704	23088985	AT1G61030	22477896	22482451	WAPL (Wings apart-like protein regulation of heterochromatin) protein;curator_summary=Encodes one of two redundant proteins (the other is WAPL2) that are involved in prophase removal of cohesion during meiosis. Double mutants with wapl2 exhibit reduced fertility due to defects in meiosis and also some abnormal embryo development in rare cases where embryos are formed.;Alias=AtWAPL1
g4299	23090084	23092782	AT1G61040	22483104	22485969	plus-3 domain-containing protein;curator_summary=Encodes a yeast Paf1C subunit homolog required for the expression of the MADS box gene FLC and other members of the FLC/MAF MADS-box gene family.;symbol=VIP5;full_name=vernalization independence 5;computational_description=vernalization independence 5 (VIP5)%3B FUNCTIONS IN: DNA binding%3B INVOLVED IN: positive regulation of transcription%2C DNA-de…
g4300	23093424	23095119	AT1G61050	22486657	22488361	alpha 1%2C4-glycosyltransferase family protein;computational_description=alpha 1%2C4-glycosyltransferase family protein%3B FUNCTIONS IN: transferase activity%2C transferring glycosyl groups%2C transferase activity%3B INVOLVED IN: biological_process unknown%3B LOCATED IN: Golgi stack%3B CONTAINS InterPro DOMAIN/s: Alpha 1%2C4-glycosyltransferase conserved region (InterPro:IPR007652)%2C Glycosyltra…
g4301	23095271	23096529	AT1G61060	22488548	22489711	F-box/associated interaction domain protein;computational_description=FUNCTIONS IN: molecular_function unknown%3B INVOLVED IN: biological_process unknown%3B LOCATED IN: cellular_component unknown%3B BEST Arabidopsis thaliana protein match is: F-box family protein (TAIR:AT1G61060.1)%3B Has 259 Blast hits to 220 proteins in 2 species: Archae - 0%3B Bacteria - 0%3B Metazoa - 0%3B Fungi - 0%3B Plants…
g4302	23096986	23099419	AT1G61065	22490221	22491539	1%2C3-beta-glucan synthase component (DUF1218);computational_description=Protein of unknown function (DUF1218)%3B FUNCTIONS IN: molecular_function unknown%3B INVOLVED IN: biological_process unknown%3B LOCATED IN: endomembrane system%3B EXPRESSED IN: 22 plant structures%3B EXPRESSED DURING: 13 growth stages%3B CONTAINS InterPro DOMAIN/s: Protein of unknown function DUF1218 (InterPro:IPR009606)%3B …
g4303	23099800	23104689	AT1G61080	22492878	22497267	hydroxyproline-rich glycoprotein family protein;computational_description=BEST Arabidopsis thaliana protein match is: Hydroxyproline-rich glycoprotein family protein (TAIR:AT1G61080.1)%3B Has 579 Blast hits to 567 proteins in 152 species: Archae - 0%3B Bacteria - 68%3B Metazoa - 159%3B Fungi - 113%3B Plants - 172%3B Viruses - 0%3B Other Eukaryotes - 67 (source: NCBI BLink).;Dbxref=PMID:14722770
g4304	23105955	23107029	AT1G61090	22499317	22500331	hypothetical protein;computational_description=unknown protein%3B BEST Arabidopsis thaliana protein match is: unknown protein (TAIR:AT1G61095.1)%3B Has 30201 Blast hits to 17322 proteins in 780 species: Archae - 12%3B Bacteria - 1396%3B Metazoa - 17338%3B Fungi - 3422%3B Plants - 5037%3B Viruses - 0%3B Other Eukaryotes - 2996 (source: NCBI BLink).;Dbxref=locus:2008420;locus_type=protein_coding
g4307	23113613	23121234	AT1G61100	22508524	22512333	disease resistance protein (TIR class);computational_description=disease resistance protein (TIR class)%2C putative%3B BEST Arabidopsis thaliana protein match is: COP1-interacting protein 7 (TAIR:AT4G27430.2)%3B Has 1636 Blast hits to 1307 proteins in 221 species: Archae - 4%3B Bacteria - 130%3B Metazoa - 666%3B Fungi - 143%3B Plants - 195%3B Viruses - 9%3B Other Eukaryotes - 489 (source: NCBI BL…
g4308	23123169	23124888	AT1G61110	22516602	22518292	NAC domain containing protein 25;symbol=NAC025;Alias=anac025
g4309	23129729	23134815	AT1G61120	22523635	22528836	terpene synthase 04;curator_summary=Encodes a geranyllinalool synthase that produces a precursor to TMTT%2C a volatile plant defense C16-homoterpene. GES transcript levels rise in response to alamethicin%2C a fungal peptide mixture that damages membranes. This transcriptional response is blocked in JA biosynthetic and JA signaling mutants%2C but GES transcript levels still rise in response to ala…
g4310	23134944	23137954	AT1G61130	22528853	22531827	serine carboxypeptidase-like 32;symbol=SCPL32;full_name=serine carboxypeptidase-like 32;computational_description=serine carboxypeptidase-like 32 (SCPL32)%3B FUNCTIONS IN: serine-type carboxypeptidase activity%3B INVOLVED IN: proteolysis%3B LOCATED IN: endomembrane system%3B EXPRESSED IN: male gametophyte%2C root%2C flower%3B EXPRESSED DURING: 4 anthesis%3B CONTAINS InterPro DOMAIN/s: Peptidase S…
g4311	23141089	23147034	AT1G61140	22534663	22540933	SNF2 domain-containing protein / helicase domain-containing protein / zinc finger protein-like protein;Alias=FRG5
g4313	23151051	23153514	AT1G61160	22544868	22546230	retrotransposon gag;computational_description=CONTAINS InterPro DOMAIN/s: Retrotransposon gag protein (InterPro:IPR005162)%3B Has 30201 Blast hits to 17322 proteins in 780 species: Archae - 12%3B Bacteria - 1396%3B Metazoa - 17338%3B Fungi - 3422%3B Plants - 5037%3B Viruses - 0%3B Other Eukaryotes - 2996 (source: NCBI BLink).;Dbxref=PMID:20736450
g4314	23156069	23157079	AT1G61170	22549523	22550711	hypothetical protein;computational_description=unknown protein%3B BEST Arabidopsis thaliana protein match is: unknown protein (TAIR:AT1G61170.1).;Dbxref=locus:6530298136;locus_type=protein_coding
g4315	23163869	23171390	AT1G61210	22564359	22572029	Transducin/WD40 repeat-like superfamily protein;computational_description=Transducin/WD40 repeat-like superfamily protein%3B CONTAINS InterPro DOMAIN/s: WD40 repeat 2 (InterPro:IPR019782)%2C WD40 repeat%2C conserved site (InterPro:IPR019775)%2C WD40 repeat (InterPro:IPR001680)%2C G-protein beta WD-40 repeat%2C region (InterPro:IPR020472)%2C WD40 repeat-like-containing domain (InterPro:IPR011046)%…
g4316	23172069	23177873	AT1G61215	22572609	22575583	bromodomain 4;curator_summary=Bromodomain protein with a DNA binding motif;symbol=BRD4;full_name=bromodomain 4;computational_description=bromodomain 4 (BRD4)%3B CONTAINS InterPro DOMAIN/s: Bromodomain (InterPro:IPR001487)%3B BEST Arabidopsis thaliana protein match is: DNA-binding bromodomain-containing protein (TAIR:AT2G44430.1)%3B Has 35333 Blast hits to 34131 proteins in 2444 species: Archae - …
g4319	23187085	23187664	AT1G61255	22589098	22589789	hypothetical protein;computational_description=BEST Arabidopsis thaliana protein match is: glycine-rich protein (TAIR:AT4G21620.2)%3B Has 58 Blast hits to 58 proteins in 12 species: Archae - 0%3B Bacteria - 2%3B Metazoa - 0%3B Fungi - 0%3B Plants - 56%3B Viruses - 0%3B Other Eukaryotes - 0 (source: NCBI BLink).;Dbxref=locus:504956325;locus_type=protein_coding
g4320	23190678	23192424	AT1G61260	22593465	22595338	cotton fiber (DUF761);computational_description=Protein of unknown function (DUF761)%3B FUNCTIONS IN: molecular_function unknown%3B INVOLVED IN: biological_process unknown%3B LOCATED IN: endomembrane system%3B EXPRESSED IN: 12 plant structures%3B EXPRESSED DURING: 7 growth stages%3B CONTAINS InterPro DOMAIN/s: Protein of unknown function DUF761%2C plant (InterPro:IPR008480)%3B BEST Arabidopsis th…
g4322	23200839	23202081	AT1G61280	22603586	22605008	Phosphatidylinositol N-acetylglucosaminyltransferase%2C GPI19/PIG-P subunit;computational_description=Phosphatidylinositol N-acetylglucosaminyltransferase%2C GPI19/PIG-P subunit%3B CONTAINS InterPro DOMAIN/s: PIG-P (InterPro:IPR013717)%2C Phosphatidylinositol N-acetylglucosaminyltransferase%2C GPI19/PIG-P subunit (InterPro:IPR016542)%3B BEST Arabidopsis thaliana protein match is: Phosphatidylinos…
g4325	23213389	23216127	AT1G61320	22617370	22619853	FBD / Leucine Rich Repeat domains containing protein;computational_description=FBD / Leucine Rich Repeat domains containing protein%3B CONTAINS InterPro DOMAIN/s: FBD (InterPro:IPR013596)%2C FBD-like (InterPro:IPR006566)%3B BEST Arabidopsis thaliana protein match is: FBD%2C F-box and Leucine Rich Repeat domains containing protein (TAIR:AT1G61330.1)%3B Has 419 Blast hits to 418 proteins in 11 spec…
g4326	23217649	23219728	AT1G61330	22622975	22624527	FBD / Leucine Rich Repeat domains containing protein;computational_description=FBD / Leucine Rich Repeat domains containing protein%3B CONTAINS InterPro DOMAIN/s: FBD (InterPro:IPR013596)%2C FBD-like (InterPro:IPR006566)%3B BEST Arabidopsis thaliana protein match is: FBD%2C F-box and Leucine Rich Repeat domains containing protein (TAIR:AT1G61330.1)%3B Has 419 Blast hits to 418 proteins in 11 spec…
g4327	23221299	23225078	AT1G61340	22628264	22630020	F-box family protein;curator_summary=Encodes a F-box protein induced by various biotic or abiotic stress.;symbol=FBS1;Alias=AtFBS1;full_name=F-box stress induced 1;computational_description=F-box family protein%3B CONTAINS InterPro DOMAIN/s: F-box domain%2C cyclin-like (InterPro:IPR001810)%3B BEST Arabidopsis thaliana protein match is: F-box family protein (TAIR:AT4G05010.1)%3B Has 91 Blast hits …
g4328	23229119	23231219	AT1G61350	22633774	22636101	ARM repeat superfamily protein;computational_description=ARM repeat superfamily protein%3B FUNCTIONS IN: binding%3B INVOLVED IN: biological_process unknown%3B LOCATED IN: cellular_component unknown%3B EXPRESSED IN: 22 plant structures%3B EXPRESSED DURING: 13 growth stages%3B CONTAINS InterPro DOMAIN/s: Armadillo-like helical (InterPro:IPR011989)%2C Armadillo (InterPro:IPR000225)%2C Armadillo-type…
g4332	23260159	23261053	AT1G61415	22659661	22660967	CAP-gly domain linker;computational_description=unknown protein%3B FUNCTIONS IN: molecular_function unknown%3B INVOLVED IN: biological_process unknown%3B LOCATED IN: cellular_component unknown%3B BEST Arabidopsis thaliana protein match is: unknown protein (TAIR:AT1G61450.1)%3B Has 30201 Blast hits to 17322 proteins in 780 species: Archae - 12%3B Bacteria - 1396%3B Metazoa - 17338%3B Fungi - 3422%…
g4337	23273779	23274613	AT1G61450	22672992	22674109	CAP-gly domain linker;computational_description=unknown protein%3B FUNCTIONS IN: molecular_function unknown%3B INVOLVED IN: biological_process unknown%3B LOCATED IN: cellular_component unknown%3B BEST Arabidopsis thaliana protein match is: unknown protein (TAIR:AT1G61450.1)%3B Has 30201 Blast hits to 17322 proteins in 780 species: Archae - 12%3B Bacteria - 1396%3B Metazoa - 17338%3B Fungi - 3422%…
g4339	23278659	23279717	AT1G61470	22678092	22679302	Polynucleotidyl transferase%2C ribonuclease H-like superfamily protein;computational_description=Polynucleotidyl transferase%2C ribonuclease H-like superfamily protein%3B FUNCTIONS IN: ribonuclease activity%2C nucleic acid binding%3B INVOLVED IN: RNA modification%3B LOCATED IN: nucleus%3B CONTAINS InterPro DOMAIN/s: Ribonuclease CAF1 (InterPro:IPR006941)%2C Polynucleotidyl transferase%2C ribonucl…
g4342	23295019	23296424	AT1G61520	22699715	22701412	PSI type III chlorophyll a/b-binding protein;curator_summary=PSI type III chlorophyll a/b-binding protein (Lhca3*1);symbol=LHCA3;full_name=photosystem I light harvesting complex gene 3;computational_description=photosystem I light harvesting complex gene 3 (LHCA3)%3B FUNCTIONS IN: chlorophyll binding%3B INVOLVED IN: photosynthesis%2C light harvesting%2C photosynthesis%3B LOCATED IN: in 6 componen…
g4344	23310070	23310534	AT1G61563	22714921	22715448	ralf-like 8;curator_summary=Member of a diversely expressed predicted peptide family showing sequence similarity to tobacco Rapid Alkalinization Factor (RALF)%2C and is believed to play an essential role in the physiology of Arabidopsis. Consists of a single exon and is characterized by a conserved C-terminal motif and N-terminal signal peptide.;symbol=RALFL8;Alias=AtRALFL8;full_name=ralf-like 8;…
g4345	23312217	23312694	AT1G61566	22717060	22717610	ralf-like 8;curator_summary=Member of a diversely expressed predicted peptide family showing sequence similarity to tobacco Rapid Alkalinization Factor (RALF)%2C and is believed to play an essential role in the physiology of Arabidopsis. Consists of a single exon and is characterized by a conserved C-terminal motif and N-terminal signal peptide.;symbol=RALFL8;Alias=AtRALFL8;full_name=ralf-like 8;…
g4346	23313624	23315284	AT1G61570	22718462	22719535	translocase of the inner mitochondrial membrane 13;curator_summary=Encodes a putative small zinc finger-like protein (TIM13)%3B nucleus-encoded gene whose product is found in the mitochondrial inner membrane space.;symbol=TIM13;full_name=translocase of the inner mitochondrial membrane 13;computational_description=translocase of the inner mitochondrial membrane 13 (TIM13)%3B FUNCTIONS IN: copper i…
g4349	23325019	23326714	AT1G61600	22729816	22731332	DUF1262 family protein (DUF1262);computational_description=Protein of unknown function (DUF1262)%3B FUNCTIONS IN: molecular_function unknown%3B INVOLVED IN: biological_process unknown%3B LOCATED IN: membrane%3B EXPRESSED IN: leaf%3B CONTAINS InterPro DOMAIN/s: Protein of unknown function DUF1262 (InterPro:IPR010683)%3B BEST Arabidopsis thaliana protein match is: Protein of unknown function (DUF12…
g4352	23336659	23339929	AT1G61630	22744207	22746147	equilibrative nucleoside transporter 7;symbol=ENT7;Alias=ATENT7;full_name=equilibrative nucleoside transporter 7;computational_description=equilibrative nucleoside transporter 7 (ENT7)%3B FUNCTIONS IN: nucleoside transmembrane transporter activity%3B INVOLVED IN: transport%3B LOCATED IN: plasma membrane%3B EXPRESSED IN: petal%2C leaf whorl%2C sperm cell%2C sepal%2C flower%3B EXPRESSED DURING: 4 a…
g4353	23340108	23343134	AT1G61640	22746340	22749264	Protein kinase superfamily protein;computational_description=Protein kinase superfamily protein%3B CONTAINS InterPro DOMAIN/s: ABC-1 (InterPro:IPR004147)%2C Protein kinase-like domain (InterPro:IPR011009)%3B BEST Arabidopsis thaliana protein match is: Protein kinase superfamily protein (TAIR:AT1G61640.1)%3B Has 9400 Blast hits to 9333 proteins in 1787 species: Archae - 122%3B Bacteria - 4339%3B M…
g4354	23346286	23348744	AT1G61660	22753611	22756387	basic helix-loop-helix (bHLH) DNA-binding superfamily protein;computational_description=basic helix-loop-helix (bHLH) DNA-binding superfamily protein%3B FUNCTIONS IN: sequence-specific DNA binding transcription factor activity%3B INVOLVED IN: regulation of transcription%3B LOCATED IN: nucleus%3B CONTAINS InterPro DOMAIN/s: Helix-loop-helix DNA-binding domain (InterPro:IPR001092)%2C Helix-loop-hel…
g4355	23360319	23361189	AT1G61667	22767464	22768645	serine protease%2C putative (Protein of unknown function%2C DUF538);computational_description=Protein of unknown function%2C DUF538%3B FUNCTIONS IN: molecular_function unknown%3B INVOLVED IN: biological_process unknown%3B LOCATED IN: endomembrane system%3B EXPRESSED IN: 23 plant structures%3B EXPRESSED DURING: 13 growth stages%3B CONTAINS InterPro DOMAIN/s: Protein of unknown function DUF538 (Int…
g4356	23361439	23365083	AT1G61670	22769364	22772426	Lung seven transmembrane receptor family protein;computational_description=Lung seven transmembrane receptor family protein%3B INVOLVED IN: biological_process unknown%3B LOCATED IN: vacuole%3B EXPRESSED IN: 8 plant structures%3B EXPRESSED DURING: 6 growth stages%3B CONTAINS InterPro DOMAIN/s: Transmembrane receptor%2C eukaryota (InterPro:IPR009637)%3B BEST Arabidopsis thaliana protein match is: L…
g4357	23365087	23369284	AT1G61680	22772315	22774720	terpene synthase 14;symbol=TPS14;Alias=ATTPS14
g4358	23369605	23373264	AT1G61688	22780732	22781388	Defensin-like (DEFL) family protein;curator_summary=Encodes a defensin-like (DEFL) family protein.;computational_description=Defensin-like (DEFL) family protein%3B LOCATED IN: endomembrane system%3B BEST Arabidopsis thaliana protein match is: Molecular chaperone Hsp40/DnaJ family protein (TAIR:AT1G15757.1)%3B Has 35 Blast hits to 35 proteins in 2 species: Archae - 0%3B Bacteria - 0%3B Metazoa - 0…
g4359	23376818	23381224	AT1G61690	22782427	22786942	phosphoinositide binding protein;computational_description=phosphoinositide binding%3B FUNCTIONS IN: phosphoinositide binding%3B INVOLVED IN: signal transduction%3B EXPRESSED IN: 24 plant structures%3B EXPRESSED DURING: 15 growth stages%3B CONTAINS InterPro DOMAIN/s: Zinc finger%2C FYVE-type (InterPro:IPR000306)%2C Zinc finger%2C FYVE-related (InterPro:IPR017455)%2C Zinc finger%2C FYVE/PHD-type (…
g4361	23385590	23387204	AT1G61720	22790966	22792803	NAD(P)-binding Rossmann-fold superfamily protein;curator_summary=Negative regulator of flavonoid biosynthesis%2C mutants accumulate flavonoid pigments in their seed coat%2C putative oxidoreductase. It is thought that a ternary complex composed of TT2%2C TT8 and TTG1 is necessary for correct expression of BAN in seed endothelium.;symbol=BAN;full_name=BANYULS;computational_description=BANYULS (BAN)…
g4364	23394550	23397464	AT1G61740	22798035	22801416	Sulfite exporter TauE/SafE family protein;computational_description=Sulfite exporter TauE/SafE family protein%3B FUNCTIONS IN: molecular_function unknown%3B INVOLVED IN: biological_process unknown%3B LOCATED IN: endomembrane system%2C integral to membrane%3B EXPRESSED IN: 13 plant structures%3B EXPRESSED DURING: M germinated pollen stage%2C 4 anthesis%2C C globular stage%2C 4 leaf senescence stag…
g4365	23400815	23402694	AT1G61750	22804427	22806351	Receptor-like protein kinase-related family protein;computational_description=Receptor-like protein kinase-related family protein%3B FUNCTIONS IN: molecular_function unknown%3B INVOLVED IN: biological_process unknown%3B LOCATED IN: endomembrane system%3B EXPRESSED IN: root%3B CONTAINS InterPro DOMAIN/s: Protein of unknown function DUF26 (InterPro:IPR002902)%3B BEST Arabidopsis thaliana protein ma…
g4366	23403696	23404544	AT1G61760	22807193	22808280	Late embryogenesis abundant (LEA) hydroxyproline-rich glycoprotein family;computational_description=Late embryogenesis abundant (LEA) hydroxyproline-rich glycoprotein family%3B CONTAINS InterPro DOMAIN/s: Late embryogenesis abundant protein%2C group 2 (InterPro:IPR004864)%3B BEST Arabidopsis thaliana protein match is: Late embryogenesis abundant (LEA) hydroxyproline-rich glycoprotein family (TAIR…
g4367	23406019	23408237	AT1G61770	22810111	22812677	Chaperone DnaJ-domain superfamily protein;curator_summary=J domain protein.;computational_description=Chaperone DnaJ-domain superfamily protein%3B FUNCTIONS IN: unfolded protein binding%2C heat shock protein binding%3B INVOLVED IN: protein folding%3B LOCATED IN: endoplasmic reticulum%3B EXPRESSED IN: 26 plant structures%3B EXPRESSED DURING: 15 growth stages%3B CONTAINS InterPro DOMAIN/s: Molecula…
g4368	23408469	23409784	AT1G61780	22812573	22814162	postsynaptic protein-like protein;computational_description=postsynaptic protein-related%3B FUNCTIONS IN: molecular_function unknown%3B INVOLVED IN: biological_process unknown%3B LOCATED IN: cellular_component unknown%3B EXPRESSED IN: 25 plant structures%3B EXPRESSED DURING: 15 growth stages%3B CONTAINS InterPro DOMAIN/s: Microtubule-associated protein CRIPT (InterPro:IPR019367)%3B Has 230 Blast …
g4369	23409879	23412352	AT1G61790	22814216	22816688	Oligosaccharyltransferase complex/magnesium transporter family protein;computational_description=Oligosaccharyltransferase complex/magnesium transporter family protein%3B FUNCTIONS IN: oligosaccharide transmembrane transporter activity%3B INVOLVED IN: biological_process unknown%3B LOCATED IN: endomembrane system%3B EXPRESSED IN: flower%3B EXPRESSED DURING: 4 anthesis%3B CONTAINS InterPro DOMAIN/s…
g4370	23415289	23417089	AT1G61795	22819601	22821053	PAK-box/P21-Rho-binding family protein;computational_description=PAK-box/P21-Rho-binding family protein%3B FUNCTIONS IN: molecular_function unknown%3B INVOLVED IN: biological_process unknown%3B LOCATED IN: cellular_component unknown%3B CONTAINS InterPro DOMAIN/s: PAK-box/P21-Rho-binding (InterPro:IPR000095)%3B BEST Arabidopsis thaliana protein match is: ROP-interactive CRIB motif-containing prote…
g4371	23420009	23422311	AT1G61800	22824414	22826902	glucose-6-phosphate/phosphate translocator 2;curator_summary=glucose6-Phosphate/phosphate transporter 2. Expression is upregulated in the shoot of cax1/cax3 mutant.;symbol=GPT2;Alias=ATGPT2
g4373	23451389	23465379	AT1G61850	22855751	22862398	phospholipase A I-like protein;curator_summary=Encodes a non-specific lipase that hydrolyzes phospholipids as well as galactolipids%2C at both sn-1 and sn-2 positions. Involved in basal jasmonic acid biosynthesis by releasing the precursor fatty acid from membrane lipids. Mutant plants were impacted in resistance to fungus B. cinerea.;computational_description=phospholipases%3Bgalactolipases%3B F…
g4377	23486266	23489533	AT1G61900	22882176	22885125	hypothetical protein;computational_description=unknown protein%3B FUNCTIONS IN: molecular_function unknown%3B INVOLVED IN: biological_process unknown%3B LOCATED IN: anchored to plasma membrane%2C plasma membrane%2C anchored to membrane%3B EXPRESSED IN: 23 plant structures%3B EXPRESSED DURING: 13 growth stages%3B BEST Arabidopsis thaliana protein match is: unknown protein (TAIR:AT2G30700.1)%3B Has…
g4378	23496688	23497666	AT1G61930	22893101	22894064	senescence regulator (Protein of unknown function%2C DUF584);computational_description=Protein of unknown function%2C DUF584%3B FUNCTIONS IN: molecular_function unknown%3B INVOLVED IN: biological_process unknown%3B LOCATED IN: chloroplast%3B EXPRESSED IN: 21 plant structures%3B EXPRESSED DURING: 11 growth stages%3B CONTAINS InterPro DOMAIN/s: Protein of unknown function DUF584 (InterPro:IPR007608…
g4379	23500557	23502343	AT1G61940	22897399	22898725	tubby like protein 4;curator_summary=Member of TLP family;symbol=TLP4;Alias=AtTLP4
g4383	23514298	23517223	AT1G61990	22911159	22913122	Mitochondrial transcription termination factor family protein;computational_description=Mitochondrial transcription termination factor family protein%3B CONTAINS InterPro DOMAIN/s: Mitochodrial transcription termination factor-related (InterPro:IPR003690)%3B BEST Arabidopsis thaliana protein match is: Mitochondrial transcription termination factor family protein (TAIR:AT1G61960.1)%3B Has 813 Blas…
g4385	23520408	23522318	AT1G62010	22915699	22917363	Mitochondrial transcription termination factor family protein;computational_description=Mitochondrial transcription termination factor family protein%3B CONTAINS InterPro DOMAIN/s: Mitochodrial transcription termination factor-related (InterPro:IPR003690)%3B BEST Arabidopsis thaliana protein match is: Mitochondrial transcription termination factor family protein (TAIR:AT1G62120.1)%3B Has 770 Blas…
g4389	23538456	23542763	AT1G62050	22936049	22939024	ankyrin repeat family protein;computational_description=ankyrin repeat family protein%3B CONTAINS InterPro DOMAIN/s: Ankyrin repeat-containing domain (InterPro:IPR020683)%2C Protein of unknown function DUF3424 (InterPro:IPR021832)%2C Ankyrin repeat (InterPro:IPR002110)%3B BEST Arabidopsis thaliana protein match is: Ankyrin repeat family protein (TAIR:AT1G62050.1)%3B Has 1132 Blast hits to 1026 pr…
g4391	23547248	23547968	AT1G62070	22943594	22944289	hypothetical protein;computational_description=unknown protein%3B FUNCTIONS IN: molecular_function unknown%3B INVOLVED IN: biological_process unknown%3B LOCATED IN: endomembrane system%3B Has 8 Blast hits to 8 proteins in 4 species: Archae - 0%3B Bacteria - 2%3B Metazoa - 0%3B Fungi - 2%3B Plants - 4%3B Viruses - 0%3B Other Eukaryotes - 0 (source: NCBI BLink).;Dbxref=PMID:15694452
g4392	23549927	23550683	AT1G62000	22913359	22914146	transmembrane protein;computational_description=unknown protein%3B FUNCTIONS IN: molecular_function unknown%3B INVOLVED IN: biological_process unknown%3B LOCATED IN: endomembrane system%3B BEST Arabidopsis thaliana protein match is: unknown protein (TAIR:AT1G62080.1)%3B Has 163 Blast hits to 56 proteins in 10 species: Archae - 0%3B Bacteria - 4%3B Metazoa - 109%3B Fungi - 6%3B Plants - 37%3B Viru…
g4395	23556486	23565903	AT1G62130	22962129	22968998	AAA-type ATPase family protein;computational_description=AAA-type ATPase family protein%3B FUNCTIONS IN: nucleoside-triphosphatase activity%2C ATPase activity%2C nucleotide binding%2C ATP binding%3B INVOLVED IN: biological_process unknown%3B LOCATED IN: chloroplast%3B EXPRESSED IN: 16 plant structures%3B EXPRESSED DURING: 9 growth stages%3B CONTAINS InterPro DOMAIN/s: ATPase%2C AAA-type%2C core (…
g4396	23566928	23568583	AT1G62150	22969830	22971771	Mitochondrial transcription termination factor family protein;computational_description=Mitochondrial transcription termination factor family protein%3B CONTAINS InterPro DOMAIN/s: Mitochodrial transcription termination factor-related (InterPro:IPR003690)%3B BEST Arabidopsis thaliana protein match is: Mitochondrial transcription termination factor family protein (TAIR:AT1G62085.1)%3B Has 880 Blas…
g4400	23580268	23580889	AT1G62210	22986002	22986861	hypothetical protein;computational_description=unknown protein%3B FUNCTIONS IN: molecular_function unknown%3B INVOLVED IN: biological_process unknown%3B LOCATED IN: endomembrane system%3B Has 20 Blast hits to 18 proteins in 7 species: Archae - 0%3B Bacteria - 4%3B Metazoa - 7%3B Fungi - 0%3B Plants - 8%3B Viruses - 0%3B Other Eukaryotes - 1 (source: NCBI BLink).;Dbxref=locus:2018047;locus_type=pr…
g4402	23583916	23584563	AT1G62225	22989550	22990341	transmembrane protein;computational_description=unknown protein%3B FUNCTIONS IN: molecular_function unknown%3B INVOLVED IN: biological_process unknown%3B LOCATED IN: endomembrane system%3B BEST Arabidopsis thaliana protein match is: unknown protein (TAIR:AT1G62000.1)%3B Has 41 Blast hits to 41 proteins in 5 species: Archae - 0%3B Bacteria - 2%3B Metazoa - 1%3B Fungi - 2%3B Plants - 36%3B Viruses …
g4403	23590696	23592583	AT1G62250	22994538	22997709	orotidine 5'-phosphate decarboxylase;computational_description=unknown protein%3B LOCATED IN: chloroplast%3B EXPRESSED IN: 23 plant structures%3B EXPRESSED DURING: 15 growth stages%3B Has 30 Blast hits to 30 proteins in 13 species: Archae - 0%3B Bacteria - 0%3B Metazoa - 0%3B Fungi - 0%3B Plants - 30%3B Viruses - 0%3B Other Eukaryotes - 0 (source: NCBI BLink).;Dbxref=PMID:12885779
g4405	23600402	23601873	AT1G62280	23007044	23008610	SLAC1 homologue 4;curator_summary=Predicted to encode a protein with similarity to the SLAC1 protein involved in ion homeostasis in guard cells.;symbol=SLAH4;full_name=SLAC1 homologue 4;computational_description=SLAC1 homologue 4 (SLAH4)%3B FUNCTIONS IN: molecular_function unknown%3B INVOLVED IN: cellular ion homeostasis%3B LOCATED IN: integral to membrane%3B CONTAINS InterPro DOMAIN/s: C4-dicarb…
g4407	23610018	23612553	AT1G62300	23016569	23019494	WRKY family transcription factor;curator_summary=Encodes a transcription factor WRKY6. Regulates Phosphate1 (Pho1) expression in response to low phosphate (Pi) stress.;symbol=WRKY6;computational_description=WRKY6%3B CONTAINS InterPro DOMAIN/s: DNA-binding WRKY (InterPro:IPR003657)%3B BEST Arabidopsis thaliana protein match is: WRKY family transcription factor (TAIR:AT4G04450.1)%3B Has 3824 Blast …
g4408	23619938	23622873	AT1G62305	23026692	23029531	Core-2/I-branching beta-1%2C6-N-acetylglucosaminyltransferase family protein;computational_description=Core-2/I-branching beta-1%2C6-N-acetylglucosaminyltransferase family protein%3B CONTAINS InterPro DOMAIN/s: Core-2/I-Branching enzyme (InterPro:IPR021141)%3B BEST Arabidopsis thaliana protein match is: Core-2/I-branching beta-1%2C6-N-acetylglucosaminyltransferase family protein (TAIR:AT1G62305.1…
g4409	23626247	23633823	AT1G62310	23033403	23039787	Transcription factor jumonji (jmjC) domain-containing protein;computational_description=Transcription factor jumonji (jmjC) domain-containing protein%3B CONTAINS InterPro DOMAIN/s: Transcription factor jumonji/aspartyl beta-hydroxylase (InterPro:IPR003347)%2C Transcription factor jumonji (InterPro:IPR013129)%3B BEST Arabidopsis thaliana protein match is: transcription factor jumonji (jmjC) domain…
g4412	23644583	23648823	AT1G62340	23051002	23055672	PA-domain containing subtilase family protein;curator_summary=Subtilisin-like serine protease required for epidermal surface formation in embryos and juvenile plants;symbol=ALE1;Alias=ALE
g4413	23649918	23651862	AT1G62350	23056386	23058114	Pentatricopeptide repeat (PPR) superfamily protein;computational_description=Pentatricopeptide repeat (PPR) superfamily protein%3B CONTAINS InterPro DOMAIN/s: Pentatricopeptide repeat (InterPro:IPR002885)%3B BEST Arabidopsis thaliana protein match is: Pentatricopeptide repeat (PPR) superfamily protein (TAIR:AT3G46870.1)%3B Has 376 Blast hits to 372 proteins in 25 species: Archae - 0%3B Bacteria -…
g4414	23653219	23656403	AT1G62360	23058582	23062063	KNOX/ELK homeobox transcription factor;curator_summary=Class I knotted-like homeodomain protein that is required for shoot apical meristem (SAM) formation during embryogenesis and for SAM function throughout the lifetime of the plant. Functions by preventing incorporation of cells in the meristem center into differentiating organ primordia.;symbol=STM;Alias=BUM1
g4415	23666920	23667790	AT1G62370	23072222	23073545	RING/U-box superfamily protein;computational_description=RING/U-box superfamily protein%3B FUNCTIONS IN: zinc ion binding%3B CONTAINS InterPro DOMAIN/s: Zinc finger%2C RING-type (InterPro:IPR001841)%2C Zinc finger%2C C3HC4 RING-type (InterPro:IPR018957)%3B BEST Arabidopsis thaliana protein match is: RING/U-box superfamily protein (TAIR:AT4G03965.1)%3B Has 610 Blast hits to 610 proteins in 109 spe…
g4417	23678558	23681435	AT1G62390	23084293	23087141	Octicosapeptide/Phox/Bem1p (PB1) domain-containing protein / tetratricopeptide repeat (TPR)-containing protein;curator_summary=Encodes one of the 36 carboxylate clamp (CC)-tetratricopeptide repeat (TPR) proteins (Prasad 2010%2C Pubmed ID: 20856808) with potential to interact with Hsp90/Hsp70 as co-chaperones.;symbol=Phox2;Alias=CLMP1
g4418	23683920	23687838	AT1G62400	23089610	23091732	Protein kinase superfamily protein;symbol=HT1;full_name=high leaf temperature 1;computational_description=high leaf temperature 1 (HT1)%3B CONTAINS InterPro DOMAIN/s: Protein kinase%2C catalytic domain (InterPro:IPR000719)%2C Serine/threonine-protein kinase domain (InterPro:IPR002290)%2C Tyrosine-protein kinase%2C catalytic domain (InterPro:IPR020635)%2C Serine-threonine/tyrosine-protein kinase (…
g4419	23694106	23694935	AT1G62422	23100119	23101335	hypothetical protein;computational_description=unknown protein%3B BEST Arabidopsis thaliana protein match is: unknown protein (TAIR:AT1G62422.1)%3B Has 89 Blast hits to 88 proteins in 16 species: Archae - 0%3B Bacteria - 0%3B Metazoa - 0%3B Fungi - 0%3B Plants - 87%3B Viruses - 0%3B Other Eukaryotes - 2 (source: NCBI BLink).;Dbxref=PMID:17227549
g4420	23696569	23698355	AT1G62420	23102777	23104756	phosphoenolpyruvate carboxylase%2C putative (DUF506);computational_description=Protein of unknown function (DUF506) %3B CONTAINS InterPro DOMAIN/s: Protein of unknown function DUF506%2C plant (InterPro:IPR006502)%3B BEST Arabidopsis thaliana protein match is: Protein of unknown function (DUF506) (TAIR:AT1G62420.1)%3B Has 393 Blast hits to 391 proteins in 26 species: Archae - 0%3B Bacteria - 4%3B …
g4423	23709345	23711165	AT1G62450	23115536	23117594	Immunoglobulin E-set superfamily protein;computational_description=Immunoglobulin E-set superfamily protein%3B FUNCTIONS IN: Rho GDP-dissociation inhibitor activity%3B INVOLVED IN: biological_process unknown%3B LOCATED IN: cytoplasm%3B EXPRESSED IN: 10 plant structures%3B EXPRESSED DURING: L mature pollen stage%2C M germinated pollen stage%2C 4 anthesis%2C C globular stage%2C petal differentiatio…
g4424	23716900	23717923	AT1G62480	23128651	23129759	Vacuolar calcium-binding protein-like protein;computational_description=Vacuolar calcium-binding protein-related%3B INVOLVED IN: response to cadmium ion%2C response to salt stress%3B LOCATED IN: cellular_component unknown%3B EXPRESSED IN: 23 plant structures%3B EXPRESSED DURING: 13 growth stages%3B Has 21787 Blast hits to 9668 proteins in 1087 species: Archae - 111%3B Bacteria - 3941%3B Metazoa -…
g4425	23718020	23721255	AT1G62490	23129872	23131533	Mitochondrial transcription termination factor family protein;computational_description=Mitochondrial transcription termination factor family protein%3B CONTAINS InterPro DOMAIN/s: Mitochodrial transcription termination factor-related (InterPro:IPR003690)%3B BEST Arabidopsis thaliana protein match is: Mitochondrial transcription termination factor family protein (TAIR:AT1G61960.1)%3B Has 280 Blas…
g4427	23732620	23733686	AT1G62520	23144385	23145531	sulfated surface-like glycoprotein;computational_description=unknown protein%3B BEST Arabidopsis thaliana protein match is: unknown protein (TAIR:AT4G12450.1)%3B Has 388 Blast hits to 388 proteins in 26 species: Archae - 0%3B Bacteria - 1%3B Metazoa - 0%3B Fungi - 8%3B Plants - 376%3B Viruses - 0%3B Other Eukaryotes - 3 (source: NCBI BLink).;Dbxref=PMID:16014362
g4428	23734281	23736405	AT1G62530	23146200	23148367	hypothetical protein (DUF863);computational_description=Plant protein of unknown function (DUF863)%3B CONTAINS InterPro DOMAIN/s: Protein of unknown function DUF863%2C plant (InterPro:IPR008581)%3B BEST Arabidopsis thaliana protein match is: Plant protein of unknown function (DUF863) (TAIR:AT1G62530.2)%3B Has 160 Blast hits to 145 proteins in 37 species: Archae - 0%3B Bacteria - 2%3B Metazoa - 12…
g4439	23785840	23788644	AT1G62640	23192146	23195103	3-ketoacyl-acyl carrier protein synthase III;curator_summary=3-ketoacyl-acyl carrier protein synthase III (KAS III);symbol=KAS III;full_name=3-ketoacyl-acyl carrier protein synthase III;computational_description=3-ketoacyl-acyl carrier protein synthase III (KAS III)%3B FUNCTIONS IN: transferase activity%2C transferring acyl groups other than amino-acyl groups%2C 3-oxoacyl-[acyl-carrier-protein] s…
g4442	23800200	23804615	AT1G62690	23210414	23211395	hypothetical protein;computational_description=unknown protein%3B Has 4 Blast hits to 4 proteins in 2 species: Archae - 0%3B Bacteria - 0%3B Metazoa - 0%3B Fungi - 0%3B Plants - 4%3B Viruses - 0%3B Other Eukaryotes - 0 (source: NCBI BLink).;Dbxref=PMID:16460505
g4444	23818242	23821185	AT1G62710	23223874	23226983	beta vacuolar processing enzyme;curator_summary=Encodes a vacuolar processing enzyme belonging to a novel group of cysteine proteases that is expressed specifically in seeds and is essential for the proper processing of storage proteins.;symbol=BETA-VPE;Alias=BETAVPE;full_name=beta vacuolar processing enzyme;computational_description=beta vacuolar processing enzyme (BETA-VPE)%3B FUNCTIONS IN: cys…
g4445	23823350	23825115	AT1G62730	23229059	23230818	Terpenoid synthases superfamily protein;computational_description=Terpenoid synthases superfamily protein%3B FUNCTIONS IN: transferase activity%3B INVOLVED IN: biosynthetic process%3B EXPRESSED IN: 24 plant structures%3B EXPRESSED DURING: 14 growth stages%3B CONTAINS InterPro DOMAIN/s: Terpenoid synthase (InterPro:IPR008949)%2C Squalene/phytoene synthase (InterPro:IPR002060)%3B Has 1013 Blast hit…
g4447	23827840	23832555	AT1G62750	23233434	23236447	Translation elongation factor EFG/EF2 protein;curator_summary=Nuclear encoded protein consists of the five domains conserved in EF-G proteins%2C with two GTP-binding sites in the first domain%2C and an additional transit peptide at the N-terminus. Localized in chloroplasts. Point mutation results in a delay in the onset of germination. At early developmental stage embryos still contain undifferen…
g4448	23837705	23838613	AT1G62770	23245835	23246949	Plant invertase/pectin methylesterase inhibitor superfamily protein;computational_description=Plant invertase/pectin methylesterase inhibitor superfamily protein%3B FUNCTIONS IN: enzyme inhibitor activity%2C pectinesterase inhibitor activity%2C pectinesterase activity%3B INVOLVED IN: biological_process unknown%3B LOCATED IN: endomembrane system%3B EXPRESSED IN: 16 plant structures%3B EXPRESSED DU…
g4449	23840918	23842923	AT1G62780	23249145	23251195	dimethylallyl%2C adenosine tRNA methylthiotransferase;computational_description=unknown protein%3B FUNCTIONS IN: molecular_function unknown%3B INVOLVED IN: biological_process unknown%3B LOCATED IN: chloroplast%2C chloroplast stroma%3B EXPRESSED IN: 22 plant structures%3B EXPRESSED DURING: 14 growth stages%3B Has 94 Blast hits to 94 proteins in 35 species: Archae - 6%3B Bacteria - 10%3B Metazoa - …
g4450	23843108	23845440	AT1G62790	23252140	23253743	Bifunctional inhibitor/lipid-transfer protein/seed storage 2S albumin superfamily protein;computational_description=Bifunctional inhibitor/lipid-transfer protein/seed storage 2S albumin superfamily protein%3B CONTAINS InterPro DOMAIN/s: Bifunctional inhibitor/plant lipid transfer protein/seed storage (InterPro:IPR016140)%2C Plant lipid transfer protein/seed storage/trypsin-alpha amylase inhibitor…
g4451	23845560	23849153	AT1G62800	23253703	23257546	aspartate aminotransferase 4;curator_summary=Encodes aspartate aminotransferase (Asp4).;symbol=ASP4;full_name=aspartate aminotransferase 4;computational_description=aspartate aminotransferase 4 (ASP4)%3B FUNCTIONS IN: pyridoxal phosphate binding%2C transferase activity%2C transferring nitrogenous groups%2C transaminase activity%2C catalytic activity%3B INVOLVED IN: asparagine catabolic process%2C…
g4454	23855737	23858513	AT1G62830	23264486	23267221	LSD1-like 1;curator_summary=Encodes a homolog of human Lysine-Specific Demethylase1. Involved in H3K4 methylation of target genes including the flowering time loci FLC and FWA. Located in nucleus. Negatively regulates root elongation. Involved in repression of LRP1 via histone deacetylation.;symbol=LDL1;Alias=ATLSD1
g4455	23862568	23863661	AT1G62840	23271416	23272578	ankyrin repeat/KH domain protein (DUF1442);computational_description=Protein of unknown function (DUF1442)%3B CONTAINS InterPro DOMAIN/s: Protein of unknown function DUF1442 (InterPro:IPR009902)%3B BEST Arabidopsis thaliana protein match is: Protein of unknown function (DUF1442) (TAIR:AT1G62840.1)%3B Has 98 Blast hits to 98 proteins in 12 species: Archae - 0%3B Bacteria - 0%3B Metazoa - 0%3B Fung…
g4459	23884048	23885250	AT1G62886	23294413	23294710	Nucleotide excision repair%2C TFIIH%2C subunit TTDA;computational_description=Nucleotide excision repair%2C TFIIH%2C subunit TTDA%3B FUNCTIONS IN: DNA binding%3B INVOLVED IN: nucleotide-excision repair%3B LOCATED IN: endomembrane system%3B EXPRESSED IN: 22 plant structures%3B EXPRESSED DURING: 13 growth stages%3B CONTAINS InterPro DOMAIN/s: Nucleotide excision repair%2C TFIIH%2C subunit TTDA (Int…
g4461	23897898	23905522	AT1G62940	23310532	23312795	acyl-CoA synthetase 5;curator_summary=encodes an acyl-CoA synthetase%2C has in vitro activity towards medium- to long-chain fatty acids and their hydroxylated derivatives. Expressed in the tapetum. Involved in pollen wall exine formation. Null mutants were devoid of pollen grains at anther maturity and were completely male sterile.;symbol=ACOS5;full_name=acyl-CoA synthetase 5;computational_descri…
g4462	23905562	23907823	AT1G62960	23318187	23320427	ACC synthase 10;curator_summary=Encodes an aminotransferase with broad specificity for aspartate and aromatic amino aids such as tyrosine and phenylalanine. It does not act on branched chain amino acids and does not have ACC synthase activity.;symbol=ACS10;full_name=ACC synthase 10;computational_description=ACC synthase 10 (ACS10)%3B CONTAINS InterPro DOMAIN/s: 1-aminocyclopropane-1-carboxylate s…
g4463	23909628	23912461	AT1G62970	23323258	23326188	Chaperone DnaJ-domain superfamily protein;computational_description=Chaperone DnaJ-domain superfamily protein%3B FUNCTIONS IN: heat shock protein binding%3B INVOLVED IN: protein folding%3B LOCATED IN: cellular_component unknown%3B EXPRESSED IN: 19 plant structures%3B EXPRESSED DURING: 9 growth stages%3B CONTAINS InterPro DOMAIN/s: Molecular chaperone%2C heat shock protein%2C Hsp40%2C DnaJ (InterP…
g4464	23915208	23917162	AT1G62975	23328727	23330812	basic helix-loop-helix (bHLH) DNA-binding superfamily protein;computational_description=basic helix-loop-helix (bHLH) DNA-binding superfamily protein%3B FUNCTIONS IN: DNA binding%2C sequence-specific DNA binding transcription factor activity%3B INVOLVED IN: regulation of transcription%3B LOCATED IN: nucleus%3B CONTAINS InterPro DOMAIN/s: Helix-loop-helix DNA-binding domain (InterPro:IPR001092)%2C…
g4465	23918088	23919450	AT1G62980	23331563	23333246	expansin A7;curator_summary=Member of Alpha-Expansin Gene Family. Naming convention from the Expansin Working Group (Kende et al%2C 2004. Plant Mol Bio). Containing a conserved root hair-specific cis-element RHE. Expressed specifically in root hair cell and involved in root hair elongation.;symbol=EXPA7;Alias=ATEXP7
g4466	23919938	23921515	AT1G62981	23333619	23335395	transmembrane protein%2C putative (DUF1191);computational_description=Protein of unknown function (DUF1191)%3B FUNCTIONS IN: molecular_function unknown%3B INVOLVED IN: biological_process unknown%3B LOCATED IN: endomembrane system%3B CONTAINS InterPro DOMAIN/s: Protein of unknown function DUF1191 (InterPro:IPR010605)%3B BEST Arabidopsis thaliana protein match is: Protein of unknown function (DUF11…
g4467	23923928	23927265	AT1G62990	23337167	23340692	homeobox knotted-like protein;curator_summary=Encodes a homeodomain transcription factor of the Knotted family. May be involved in secondary cell wall biosynthesis. Mutants have moderately irregular xylem development. Expression of this gene is upregulated by SND1 and MYB46.;symbol=KNAT7;Alias=IRX11
g4468	23930778	23932744	AT1G63000	23342211	23344120	nucleotide-rhamnose synthase/epimerase-reductase;symbol=NRS/ER;Alias=UER1
g4470	23943479	23951233	AT1G63020	23354685	23362589	nuclear RNA polymerase D1A;curator_summary=Encodes one of two alternative largest subunits of a putative plant-specific RNA polymerase IV (aka RNA polymerase D). Required for posttranscriptional gene silencing.;symbol=NRPD1A;Alias=NRPD1
g4471	23956096	23957283	AT1G63030	23367394	23368416	Integrase-type DNA-binding superfamily protein;curator_summary=Encodes a member of the DREB subfamily A-1 of ERF/AP2 transcription factor family (DDF1). The protein contains one AP2 domain. There are six members in this subfamily%2C including CBF1%2C CBF2%2C and CBF3. Overexpression of this gene results in delayed flowering and dwarfism%2C reduction of gibberellic acid biosynthesis%2C and increas…
g4474	23975448	23976448	AT1G63060	23383971	23385109	ribosome biogenesis NEP1-like protein;computational_description=unknown protein%3B FUNCTIONS IN: molecular_function unknown%3B INVOLVED IN: biological_process unknown%3B LOCATED IN: mitochondrion%3B EXPRESSED IN: petal%2C leaf whorl%2C male gametophyte%2C flower%3B EXPRESSED DURING: L mature pollen stage%2C M germinated pollen stage%2C 4 anthesis%2C petal differentiation and expansion stage%3B BE…
g4476	23992855	23996013	AT1G63100	23399112	23402176	GRAS family transcription factor;computational_description=GRAS family transcription factor%3B CONTAINS InterPro DOMAIN/s: Transcription factor GRAS (InterPro:IPR005202)%3B BEST Arabidopsis thaliana protein match is: GRAS family transcription factor (TAIR:AT3G54220.1)%3B Has 2506 Blast hits to 2453 proteins in 309 species: Archae - 0%3B Bacteria - 4%3B Metazoa - 16%3B Fungi - 0%3B Plants - 2441%3…
g4481	24015144	24017190	AT1G63160	23421834	23423914	ATPase family associated with various cellular activities (AAA);symbol=EMB1968;Alias=RFC4
g4484	24025145	24026415	AT1G63190	23431730	23433178	Cystatin/monellin superfamily protein;computational_description=Cystatin/monellin superfamily protein%3B CONTAINS InterPro DOMAIN/s: Cystatin-related%2C plant (InterPro:IPR006525)%3B BEST Arabidopsis thaliana protein match is: Cystatin/monellin superfamily protein (TAIR:AT1G63200.1)%3B Has 69 Blast hits to 67 proteins in 2 species: Archae - 0%3B Bacteria - 0%3B Metazoa - 0%3B Fungi - 0%3B Plants …
g4485	24026740	24028040	AT1G63200	23433520	23434600	Cystatin/monellin superfamily protein;computational_description=Cystatin/monellin superfamily protein%3B CONTAINS InterPro DOMAIN/s: Cystatin-related%2C plant (InterPro:IPR006525)%3B BEST Arabidopsis thaliana protein match is: Cystatin/monellin superfamily protein (TAIR:AT1G63200.1)%3B Has 69 Blast hits to 67 proteins in 2 species: Archae - 0%3B Bacteria - 0%3B Metazoa - 0%3B Fungi - 0%3B Plants …
g4486	24028404	24033200	AT1G63205	23437689	23438677	Cystatin/monellin superfamily protein;computational_description=Cystatin/monellin superfamily protein%3B CONTAINS InterPro DOMAIN/s: Cystatin-related%2C plant (InterPro:IPR006525)%3B BEST Arabidopsis thaliana protein match is: Cystatin/monellin superfamily protein (TAIR:AT1G63190.1)%3B Has 59 Blast hits to 57 proteins in 2 species: Archae - 0%3B Bacteria - 0%3B Metazoa - 0%3B Fungi - 0%3B Plants …
g4487	24033655	24034774	AT1G63206	23439526	23440931	Cystatin/monellin superfamily protein;computational_description=Cystatin/monellin superfamily protein%3B FUNCTIONS IN: molecular_function unknown%3B INVOLVED IN: biological_process unknown%3B LOCATED IN: cellular_component unknown%3B CONTAINS InterPro DOMAIN/s: Cystatin-related%2C plant (InterPro:IPR006525)%3B BEST Arabidopsis thaliana protein match is: Cystatin/monellin superfamily protein (TAIR…
g4489	24042485	24046436	AT1G63220	23448812	23450530	Calcium-dependent lipid-binding (CaLB domain) family protein;computational_description=Calcium-dependent lipid-binding (CaLB domain) family protein%3B CONTAINS InterPro DOMAIN/s: C2 membrane targeting protein (InterPro:IPR018029)%2C C2 calcium/lipid-binding domain%2C CaLB (InterPro:IPR008973)%2C C2 calcium-dependent membrane targeting (InterPro:IPR000008)%3B BEST Arabidopsis thaliana protein matc…
g4490	24049385	24052310	AT1G63240	23455711	23458928	hypothetical protein;computational_description=unknown protein%3B Has 460 Blast hits to 413 proteins in 106 species: Archae - 5%3B Bacteria - 12%3B Metazoa - 152%3B Fungi - 46%3B Plants - 43%3B Viruses - 2%3B Other Eukaryotes - 200 (source: NCBI BLink).;Dbxref=PMID:18650403
g4491	24052862	24054510	AT1G63245	23460198	23460884	CLAVATA3/ESR-RELATED 14;curator_summary=Member of a large family of putative ligands homologous to the Clavata3 gene. Consists of a single exon. Can not replace CLV3 function in vivo.;symbol=CLE14;full_name=CLAVATA3/ESR-RELATED 14;computational_description=CLAVATA3/ESR-RELATED 14 (CLE14)%3B Has 8 Blast hits to 8 proteins in 3 species: Archae - 0%3B Bacteria - 0%3B Metazoa - 0%3B Fungi - 0%3B Plan…
g4493	24060398	24062870	AT1G63260	23466700	23469289	tetraspanin10;curator_summary=Member of TETRASPANIN family;symbol=TET10;full_name=tetraspanin10;computational_description=tetraspanin10 (TET10)%3B INVOLVED IN: aging%3B LOCATED IN: endomembrane system%2C integral to membrane%3B EXPRESSED IN: 22 plant structures%3B EXPRESSED DURING: 13 growth stages%3B CONTAINS InterPro DOMAIN/s: Tetraspanin (InterPro:IPR018499)%2C Tetraspanin%2C subgroup (InterPr…
g4494	24063132	24064790	AT1G63270	23469554	23471510	non-intrinsic ABC protein 10;curator_summary=Encodes a member of a heterogenous group of non-intrinsic ATP-binding cassette (ABC) proteins. Members of this group bear no close resemblance to each other nor to representatives of specific ABC protein subfamilies from other organisms. This grouping is arbitrary and will likely change upon acquisition of further data.;symbol=ABCI1;Alias=ATNAP10
g4495	24064985	24065589	AT1G63280	23471343	23471705	Serine protease inhibitor (SERPIN) family protein;computational_description=Serine protease inhibitor (SERPIN) family protein%3B FUNCTIONS IN: serine-type endopeptidase inhibitor activity%3B INVOLVED IN: biological_process unknown%3B CONTAINS InterPro DOMAIN/s: Protease inhibitor I4%2C serpin%2C plant (InterPro:IPR015554)%2C Protease inhibitor I4%2C serpin (InterPro:IPR000215)%3B BEST Arabidopsis…
g4497	24075515	24079815	AT1G63300	23481907	23486220	Myosin heavy chain-related protein;computational_description=Myosin heavy chain-related protein%3B FUNCTIONS IN: molecular_function unknown%3B INVOLVED IN: biological_process unknown%3B LOCATED IN: mitochondrion%3B EXPRESSED IN: 13 plant structures%3B EXPRESSED DURING: 6 growth stages%3B BEST Arabidopsis thaliana protein match is: Myosin heavy chain-related protein (TAIR:AT5G41140.1)%3B Has 24166…
g4498	24079908	24080630	AT1G63310	23486244	23487091	hypothetical protein;computational_description=unknown protein%3B BEST Arabidopsis thaliana protein match is: unknown protein (TAIR:AT2G20362.1)%3B Has 78 Blast hits to 77 proteins in 11 species: Archae - 0%3B Bacteria - 0%3B Metazoa - 0%3B Fungi - 0%3B Plants - 78%3B Viruses - 0%3B Other Eukaryotes - 0 (source: NCBI BLink).;Dbxref=PMID:17521445
g4500	24087934	24089390	AT1G63410	23510075	23512088	LURP-one-like protein (DUF567);computational_description=Protein of unknown function (DUF567)%3B CONTAINS InterPro DOMAIN/s: Protein of unknown function DUF567 (InterPro:IPR007612)%3B BEST Arabidopsis thaliana protein match is: Protein of unknown function (DUF567) (TAIR:AT3G14260.1)%3B Has 268 Blast hits to 267 proteins in 12 species: Archae - 0%3B Bacteria - 0%3B Metazoa - 0%3B Fungi - 0%3B Plan…
g4501	24092955	24096222	AT1G63420	23515680	23518944	O-glucosyltransferase-like protein (DUF821);computational_description=CONTAINS InterPro DOMAIN/s: Lipopolysaccharide-modifying protein (InterPro:IPR006598)%2C Protein of unknown function DUF821%2C CAP10-like (InterPro:IPR008539)%3B BEST Arabidopsis thaliana protein match is: Arabidopsis thaliana protein of unknown function (DUF821) (TAIR:AT3G48980.1)%3B Has 676 Blast hits to 667 proteins in 137 s…
g4502	24103095	24109573	AT1G63430	23522449	23526832	Leucine-rich repeat protein kinase family protein;computational_description=Leucine-rich repeat protein kinase family protein%3B FUNCTIONS IN: protein serine/threonine kinase activity%2C protein kinase activity%2C ATP binding%3B INVOLVED IN: transmembrane receptor protein tyrosine kinase signaling pathway%2C protein amino acid phosphorylation%3B LOCATED IN: plasma membrane%3B EXPRESSED IN: 22 pla…
g4503	24110125	24114061	AT1G63440	23527570	23531226	heavy metal atpase 5;curator_summary=The Arabidopsis P-type ATPase HMA5 is involved in Cu detoxification. hma5 mutant plants exhibit Cu hypersensitivity%2C which is especially dramatic in roots where HMA5 is mostly expressed.;symbol=HMA5;full_name=heavy metal atpase 5;computational_description=heavy metal atpase 5 (HMA5)%3B FUNCTIONS IN: ATPase activity%2C coupled to transmembrane movement of ion…
g4504	24114425	24117421	AT1G63450	23531240	23534569	root hair specific 8;curator_summary=Encodes a xyloglucan-specific galacturonosyltransferase (XUT1) that forms the beta-d-galactosyluronic acid-(1-%3E2)-alpha-d-xylosyl linkage.;symbol=RHS8;Alias=XUT1
g4505	24117755	24119129	AT1G63460	23534946	23536467	glutathione peroxidase 8;curator_summary=Encodes GPX8 (glutathione peroxidase 8). Involved in the suppression of oxidative damages in nucleus and cytosol.;symbol=GPX8;Alias=ATGPX8;full_name=glutathione peroxidase 8;computational_description=glutathione peroxidase 8 (GPX8)%3B FUNCTIONS IN: glutathione peroxidase activity%3B INVOLVED IN: response to oxidative stress%2C oxidation reduction%3B LOCATE…
g4508	24127445	24135950	AT1G63490	23544554	23553232	transcription factor jumonji (jmjC) domain-containing protein;computational_description=transcription factor jumonji (jmjC) domain-containing protein%3B FUNCTIONS IN: sequence-specific DNA binding transcription factor activity%3B LOCATED IN: nucleus%3B EXPRESSED IN: 21 plant structures%3B EXPRESSED DURING: 14 growth stages%3B CONTAINS InterPro DOMAIN/s: Transcription factor jumonji/aspartyl beta-…
g4510	24142615	24145037	AT1G63520	23559882	23562153	hypothetical protein (DUF3527);computational_description=Protein of unknown function (DUF3527)%3B CONTAINS InterPro DOMAIN/s: Protein of unknown function DUF3527 (InterPro:IPR021916)%3B BEST Arabidopsis thaliana protein match is: Protein of unknown function (DUF3527) (TAIR:AT4G11450.1)%3B Has 121 Blast hits to 121 proteins in 11 species: Archae - 0%3B Bacteria - 0%3B Metazoa - 0%3B Fungi - 0%3B P…
g4511	24146535	24148741	AT1G63530	23563315	23565586	hypothetical protein;computational_description=BEST Arabidopsis thaliana protein match is: hydroxyproline-rich glycoprotein family protein (TAIR:AT1G63540.1)%3B Has 10212 Blast hits to 4024 proteins in 434 species: Archae - 1%3B Bacteria - 1259%3B Metazoa - 3608%3B Fungi - 2247%3B Plants - 291%3B Viruses - 90%3B Other Eukaryotes - 2716 (source: NCBI BLink).;Dbxref=PMID:18650403
g4512	24150115	24152874	AT1G63540	23566958	23569495	hypothetical protein;computational_description=BEST Arabidopsis thaliana protein match is: hydroxyproline-rich glycoprotein family protein (TAIR:AT1G63540.1)%3B Has 10212 Blast hits to 4024 proteins in 434 species: Archae - 1%3B Bacteria - 1259%3B Metazoa - 3608%3B Fungi - 2247%3B Plants - 291%3B Viruses - 90%3B Other Eukaryotes - 2716 (source: NCBI BLink).;Dbxref=PMID:18650403
g4513	24152985	24154784	AT1G63550	23569538	23571107	Receptor-like protein kinase-related family protein;computational_description=Receptor-like protein kinase-related family protein%3B CONTAINS InterPro DOMAIN/s: Protein of unknown function DUF26 (InterPro:IPR002902)%3B BEST Arabidopsis thaliana protein match is: Receptor-like protein kinase-related family protein (TAIR:AT1G63570.1)%3B Has 5683 Blast hits to 2715 proteins in 220 species: Archae - …
g4515	24158655	24160018	AT1G63570	23575263	23576468	Receptor-like protein kinase-related family protein;computational_description=Receptor-like protein kinase-related family protein%3B CONTAINS InterPro DOMAIN/s: Protein of unknown function DUF26 (InterPro:IPR002902)%3B BEST Arabidopsis thaliana protein match is: Receptor-like protein kinase-related family protein (TAIR:AT1G63570.1)%3B Has 5683 Blast hits to 2715 proteins in 220 species: Archae - …
g4516	24160545	24161584	AT1G63580	23577329	23578486	Receptor-like protein kinase-related family protein;curator_summary=Encodes a plasma membrane-localized protein with two DUF26 domains and a GPI anchor domain.;computational_description=Receptor-like protein kinase-related family protein%3B CONTAINS InterPro DOMAIN/s: Protein of unknown function DUF26 (InterPro:IPR002902)%3B BEST Arabidopsis thaliana protein match is: Receptor-like protein kinase…
g4517	24163095	24164374	AT1G63590	23579896	23580702	Receptor-like protein kinase-related family protein;computational_description=Receptor-like protein kinase-related family protein%3B FUNCTIONS IN: molecular_function unknown%3B INVOLVED IN: biological_process unknown%3B LOCATED IN: endomembrane system%3B EXPRESSED IN: root%3B CONTAINS InterPro DOMAIN/s: Protein of unknown function DUF26 (InterPro:IPR002902)%3B BEST Arabidopsis thaliana protein ma…
g4518	24164915	24166241	AT1G63600	23581677	23583019	Receptor-like protein kinase-related family protein;computational_description=Receptor-like protein kinase-related family protein%3B FUNCTIONS IN: molecular_function unknown%3B INVOLVED IN: biological_process unknown%3B LOCATED IN: endomembrane system%3B CONTAINS InterPro DOMAIN/s: Protein of unknown function DUF26 (InterPro:IPR002902)%3B BEST Arabidopsis thaliana protein match is: Receptor-like …
g4519	24166566	24168900	AT1G63610	23583196	23585784	hypothetical protein;computational_description=unknown protein%3B FUNCTIONS IN: molecular_function unknown%3B INVOLVED IN: biological_process unknown%3B LOCATED IN: chloroplast%3B EXPRESSED IN: 22 plant structures%3B EXPRESSED DURING: 13 growth stages%3B BEST Arabidopsis thaliana protein match is: unknown protein (TAIR:AT2G14910.1)%3B Has 537 Blast hits to 411 proteins in 100 species: Archae - 0%…
g4521	24182697	24186175	AT1G63650	23599413	23603164	basic helix-loop-helix (bHLH) DNA-binding superfamily protein;curator_summary=Mutant has reduced trichomes%2C anthocyanin%2C and seed coat mucilage and abnormally patterned stomates. Encodes a bHLH Transcription Factor 1. The protein is functionally redundant with GL3 and TT8 and interacts with TTG1%2C the myb proteins GL1%2C PAP1 and 2%2C CPC and TRY%2C and it will form heterodimers with GL3. Ex…
g4522	24186885	24190382	AT1G63660	23603791	23607275	GMP synthase (glutamine-hydrolyzing)%2C putative / glutamine amidotransferase;computational_description=GMP synthase (glutamine-hydrolyzing)%2C putative / glutamine amidotransferase%2C putative%3B FUNCTIONS IN: asparagine synthase (glutamine-hydrolyzing) activity%2C catalytic activity%2C GMP synthase (glutamine-hydrolyzing) activity%2C ATP binding%3B INVOLVED IN: in 7 processes%3B EXPRESSED IN: 2…
g4523	24190620	24193942	AT1G63670	23607357	23610779	hypothetical protein (DUF3741);symbol=TRM12;full_name=TON1 Recruiting Motif 12;computational_description=CONTAINS InterPro DOMAIN/s: Protein of unknown function DUF3741 (InterPro:IPR022212)%3B BEST Arabidopsis thaliana protein match is: Phosphatidylinositol N-acetyglucosaminlytransferase subunit P-related (TAIR:AT2G45900.1)%3B Has 703 Blast hits to 632 proteins in 148 species: Archae - 5%3B Bacte…
g4524	24197617	24206838	AT1G63680	23614340	23617912	ALBINO OR PALE-GREEN 13;curator_summary=Encodes AtMurE%2C a homolog of the bacterial MurE that catalyze the ATP-dependent formation of UDP-N-acetylmuramic acid-tripeptide in bacterial peptidoglycan biosynthesis. Localized to plastids. AtMurE is involved in chloroplast biogenesis.;symbol=MURE;computational_description=MURE%3B FUNCTIONS IN: acid-amino acid ligase activity%2C ATP binding%2C ligase a…
g4525	24207932	24213192	AT1G63700	23624627	23630073	mitogen-activated protein kinase kinase kinase 3;curator_summary=MEK kinase (MAP3Ka);symbol=MAP3KA;Alias=MAPKKK3
g4526	24215564	24217332	AT1G63710	23632178	23634073	cytochrome P450%2C family 86%2C subfamily A%2C polypeptide 7;curator_summary=Encodes a member of the CYP86A subfamily of cytochrome p450 genes. Expressed at highest level in mature stems and flowers.;symbol=CYP86A7;full_name=cytochrome P450%2C family 86%2C subfamily A%2C polypeptide 7;computational_description=cytochrome P450%2C family 86%2C subfamily A%2C polypeptide 7 (CYP86A7)%3B FUNCTIONS IN:…
g4527	24218979	24220702	AT1G63720	23635745	23637577	hydroxyproline-rich glycoprotein family protein;computational_description=BEST Arabidopsis thaliana protein match is: hydroxyproline-rich glycoprotein family protein (TAIR:AT5G52430.1)%3B Has 490 Blast hits to 394 proteins in 96 species: Archae - 0%3B Bacteria - 2%3B Metazoa - 132%3B Fungi - 88%3B Plants - 175%3B Viruses - 14%3B Other Eukaryotes - 79 (source: NCBI BLink).;Dbxref=PMID:14576160
g4529	24240509	24247842	AT1G63770	23657506	23664793	Peptidase M1 family protein;computational_description=Peptidase M1 family protein%3B FUNCTIONS IN: metallopeptidase activity%2C zinc ion binding%3B INVOLVED IN: response to cadmium ion%2C proteolysis%3B LOCATED IN: in 6 components%3B EXPRESSED IN: 26 plant structures%3B EXPRESSED DURING: 15 growth stages%3B CONTAINS InterPro DOMAIN/s: Peptidase M1%2C membrane alanine aminopeptidase (InterPro:IPR0…
g4530	24247898	24250292	AT1G63780	23664830	23667372	Ribosomal RNA processing Brix domain protein;curator_summary=Small nucleolar ribonucleoprotein protein involved in ribosomal RNA processing. Located in nucleolus and cajal bodies.;symbol=IMP4;computational_description=IMP4%3B CONTAINS InterPro DOMAIN/s: Brix domain (InterPro:IPR007109)%3B BEST Arabidopsis thaliana protein match is: Ribosomal RNA processing Brix domain protein (TAIR:AT4G01560.1)%3…
g4532	24252346	24258802	AT1G63810	23669458	23675949	nucleolar protein;computational_description=CONTAINS InterPro DOMAIN/s: Nrap protein (InterPro:IPR005554)%3B Has 396 Blast hits to 382 proteins in 182 species: Archae - 3%3B Bacteria - 2%3B Metazoa - 142%3B Fungi - 146%3B Plants - 43%3B Viruses - 0%3B Other Eukaryotes - 60 (source: NCBI BLink).;Dbxref=locus:2195523;locus_type=protein_coding
g4533	24265007	24267102	AT1G63820	23682278	23684373	CCT motif family protein;computational_description=CCT motif family protein%3B CONTAINS InterPro DOMAIN/s: CCT domain (InterPro:IPR010402)%3B BEST Arabidopsis thaliana protein match is: CCT motif family protein (TAIR:AT5G41380.1)%3B Has 1633 Blast hits to 1633 proteins in 102 species: Archae - 0%3B Bacteria - 0%3B Metazoa - 1%3B Fungi - 0%3B Plants - 1587%3B Viruses - 0%3B Other Eukaryotes - 45 (…
g4535	24272302	24273102	AT1G63840	23689603	23690807	RING/U-box superfamily protein;computational_description=RING/U-box superfamily protein%3B FUNCTIONS IN: zinc ion binding%3B INVOLVED IN: response to abscisic acid stimulus%3B LOCATED IN: endomembrane system%3B EXPRESSED IN: 22 plant structures%3B EXPRESSED DURING: 13 growth stages%3B CONTAINS InterPro DOMAIN/s: Zinc finger%2C RING-type (InterPro:IPR001841)%2C Zinc finger%2C C3HC4 RING-type (Inte…
g4536	24279147	24281653	AT1G63850	23696720	23699030	BTB/POZ domain-containing protein;computational_description=BTB/POZ domain-containing protein%3B CONTAINS InterPro DOMAIN/s: BTB/POZ-like (InterPro:IPR000210)%3B BEST Arabidopsis thaliana protein match is: BTB/POZ domain-containing protein (TAIR:AT5G60050.1)%3B Has 277 Blast hits to 277 proteins in 16 species: Archae - 0%3B Bacteria - 0%3B Metazoa - 0%3B Fungi - 0%3B Plants - 277%3B Viruses - 0%3…
g4537	24281727	24283672	AT1G63855	23699369	23701013	Putative methyltransferase family protein;computational_description=Putative methyltransferase family protein%3B CONTAINS InterPro DOMAIN/s: Methyltransferase-16%2C putative (InterPro:IPR019410)%3B BEST Arabidopsis thaliana protein match is: S-adenosyl-L-methionine-dependent methyltransferases superfamily protein (TAIR:AT5G27400.1)%3B Has 1172 Blast hits to 1170 proteins in 214 species: Archae - …
g4538	24299417	24301925	AT1G63900	23716643	23719337	E3 Ubiquitin ligase family protein;symbol=ZCF61;computational_description=ZCF61%3B FUNCTIONS IN: zinc ion binding%3B EXPRESSED IN: 23 plant structures%3B EXPRESSED DURING: 13 growth stages%3B CONTAINS InterPro DOMAIN/s: Zinc finger%2C RING-type (InterPro:IPR001841)%2C E3 Ubiquitin ligase (InterPro:IPR022170)%3B BEST Arabidopsis thaliana protein match is: E3 Ubiquitin ligase family protein (TAIR:A…
g4539	24302410	24304352	AT1G63910	23719783	23721774	myb domain protein 103;curator_summary=member of MYB3R- and R2R3- type MYB- encoding genes;symbol=AtMYB103;Alias=MYB103
g4540	24308877	24310358	AT1G63930	23727794	23729403	from the Czech 'roh' meaning 'corner';symbol=ROH1;full_name=from the Czech 'roh' meaning 'corner';computational_description=from the Czech 'roh' meaning 'corner' (ROH1)%3B CONTAINS InterPro DOMAIN/s: Protein BYPASS related (InterPro:IPR008511)%3B BEST Arabidopsis thaliana protein match is: Protein of unknown function (DUF793) (TAIR:AT4G23530.1)%3B Has 150 Blast hits to 147 proteins in 21 species:…
g4541	24311027	24314729	AT1G63940	23729875	23733974	monodehydroascorbate reductase 6;symbol=MDAR6;full_name=monodehydroascorbate reductase 6;computational_description=monodehydroascorbate reductase 6 (MDAR6)%3B FUNCTIONS IN: ATP binding%3B INVOLVED IN: response to cadmium ion%2C response to cold%3B LOCATED IN: mitochondrion%2C stromule%2C chloroplast stroma%2C chloroplast%3B EXPRESSED IN: 25 plant structures%3B EXPRESSED DURING: 15 growth stages%3…
g4542	24314877	24316750	AT1G63950	23734848	23735745	Heavy metal transport/detoxification superfamily protein;computational_description=Heavy metal transport/detoxification superfamily protein %3B FUNCTIONS IN: metal ion binding%3B INVOLVED IN: metal ion transport%3B LOCATED IN: cellular_component unknown%3B EXPRESSED IN: 22 plant structures%3B EXPRESSED DURING: 14 growth stages%3B CONTAINS InterPro DOMAIN/s: Heavy metal transport/detoxification pr…
g4543	24318037	24319624	AT1G63960	23737247	23738633	Copper transport protein family;computational_description=Copper transport protein family%3B BEST Arabidopsis thaliana protein match is: Heavy metal transport/detoxification superfamily protein (TAIR:AT1G63950.1)%3B Has 107 Blast hits to 107 proteins in 12 species: Archae - 0%3B Bacteria - 0%3B Metazoa - 0%3B Fungi - 0%3B Plants - 107%3B Viruses - 0%3B Other Eukaryotes - 0 (source: NCBI BLink).;D…
g4544	24319746	24321622	AT1G63970	23738673	23740384	isoprenoid F;curator_summary=Encodes a protein with 2C-methyl-D-erythritol 2%2C4-cyclodiphosphate synthase activity. The protein's activity was confirmed by heterologous expression of phenotypic complementation of the E. coli ispF mutant. Plants defective in this gene display an albino lethal phenotype.Homolog of E. coli IspF;symbol=ISPF;Alias=MECPS
g4545	24321837	24324433	AT1G63980	23740493	23743302	D111/G-patch domain-containing protein;computational_description=D111/G-patch domain-containing protein%3B FUNCTIONS IN: nucleic acid binding%3B INVOLVED IN: biological_process unknown%3B LOCATED IN: intracellular%3B EXPRESSED IN: 23 plant structures%3B EXPRESSED DURING: 13 growth stages%3B CONTAINS InterPro DOMAIN/s: D111/G-patch (InterPro:IPR000467)%3B Has 18077 Blast hits to 9113 proteins in 5…
g4546	24324458	24326672	AT1G63990	23742842	23745385	sporulation 11-2;curator_summary=Encodes AtSPO11-2%2C one of the three Arabidopsis homologues of the archaeal DNA topoisomerase VIA subunit (topo VIA). Required for meiotic recombination. Plants homozygous for atspo11-2 exhibit a severe sterility phenotype. Both male and female meiosis are severely disrupted in the atspo11-2 mutant%2C and this is associated with severe defects in synapsis during …
g4547	24328307	24329983	AT1G64000	23747304	23749053	WRKY DNA-binding protein 56;curator_summary=member of WRKY Transcription Factor%3B Group II-c;symbol=WRKY56;Alias=ATWRKY56;full_name=WRKY DNA-binding protein 56;computational_description=WRKY DNA-binding protein 56 (WRKY56)%3B CONTAINS InterPro DOMAIN/s: DNA-binding WRKY (InterPro:IPR003657)%3B BEST Arabidopsis thaliana protein match is: WRKY DNA-binding protein 24 (TAIR:AT5G41570.1)%3B Has 3510 …
g4552	24347017	24350738	AT1G64050	23762259	23766168	hypothetical protein;computational_description=unknown protein%3B Has 524 Blast hits to 342 proteins in 101 species: Archae - 0%3B Bacteria - 106%3B Metazoa - 106%3B Fungi - 24%3B Plants - 25%3B Viruses - 0%3B Other Eukaryotes - 263 (source: NCBI BLink).;Dbxref=PMID:15040888
g4553	24354907	24361094	AT1G64060	23769774	23776984	Riboflavin synthase-like superfamily protein;computational_description=Riboflavin synthase-like superfamily protein%3B FUNCTIONS IN: in 7 functions%3B INVOLVED IN: defense response%3B LOCATED IN: integral to membrane%2C membrane%3B EXPRESSED IN: 7 plant structures%3B EXPRESSED DURING: petal differentiation and expansion stage%3B CONTAINS InterPro DOMAIN/s: Ferredoxin reductase-type FAD-binding do…
g4554	24368468	24369382	AT1G64065	23778255	23779529	Late embryogenesis abundant (LEA) hydroxyproline-rich glycoprotein family;computational_description=Late embryogenesis abundant (LEA) hydroxyproline-rich glycoprotein family%3B CONTAINS InterPro DOMAIN/s: Late embryogenesis abundant protein%2C group 2 (InterPro:IPR004864)%3B BEST Arabidopsis thaliana protein match is: Late embryogenesis abundant (LEA) hydroxyproline-rich glycoprotein family (TAIR…
g4555	24374955	24376623	AT1G64080	23784977	23786800	membrane-associated kinase regulator;curator_summary=Encodes a member of the MAKR (MEMBRANE-ASSOCIATED KINASE REGULATOR) gene family. MAKRs have putative kinase interacting motifs and membrane localization signals. Known members include: AT5G26230 (MAKR1)%2C AT1G64080 (MAKR2)%2C AT2G37380 (MAKR3)%2C AT2G39370 (MAKR4)%2C AT5G52870 (MAKR5) and AT5G52900 (MAKR6).;symbol=MAKR2;full_name=MEMBRANE-ASSO…
g4558	24385018	24386707	AT1G64105	23795050	23795642	NAC domain containing protein 27;symbol=NAC027;Alias=ANAC027
g4559	24386749	24391353	AT1G64110	23796698	23801799	P-loop containing nucleoside triphosphate hydrolases superfamily protein;curator_summary=Target promoter of the male germline-specific transcription factor DUO1.;symbol=DAA1;full_name=DUO1-activated ATPase 1;computational_description=P-loop containing nucleoside triphosphate hydrolases superfamily protein%3B FUNCTIONS IN: nucleoside-triphosphatase activity%2C ATPase activity%2C nucleotide binding…
g4560	24393018	24393669	AT1G64130	23803023	23803687	Polyketide cyclase/dehydrase and lipid transport superfamily protein;computational_description=Polyketide cyclase/dehydrase and lipid transport superfamily protein%3B Has 9 Blast hits to 9 proteins in 5 species: Archae - 0%3B Bacteria - 0%3B Metazoa - 0%3B Fungi - 0%3B Plants - 9%3B Viruses - 0%3B Other Eukaryotes - 0 (source: NCBI BLink).;Dbxref=locus:2024512;locus_type=protein_coding
g4561	24393887	24397123	AT1G64140	23803793	23807159	WRKY transcription factor;computational_description=BEST Arabidopsis thaliana protein match is: loricrin-related (TAIR:AT5G64550.1)%3B Has 3596 Blast hits to 2004 proteins in 150 species: Archae - 0%3B Bacteria - 54%3B Metazoa - 1597%3B Fungi - 38%3B Plants - 513%3B Viruses - 9%3B Other Eukaryotes - 1385 (source: NCBI BLink).;Dbxref=PMID:15047901
g4562	24397299	24402593	AT1G64150	23808835	23812725	Uncharacterized protein family (UPF0016);computational_description=Uncharacterized protein family (UPF0016)%3B LOCATED IN: chloroplast%2C membrane%3B EXPRESSED IN: 22 plant structures%3B EXPRESSED DURING: 13 growth stages%3B CONTAINS InterPro DOMAIN/s: Uncharacterised protein family UPF0016 (InterPro:IPR001727)%3B BEST Arabidopsis thaliana protein match is: Uncharacterized protein family (UPF0016…
g4563	24403878	24404685	AT1G64160	23813943	23814839	Disease resistance-responsive (dirigent-like protein) family protein;curator_summary=Encodes a dirigent protein involved in the synthesis of (-)pinoresinol. Dirigent proteins impart stereoselectivity on the phenoxy radical coupling reaction yielding optically active lignans from two molecules of coniferyl alcohol.;symbol=DIR5;Alias=AtDIR5;full_name=dirigent protein 5;computational_description=Dis…
g4564	24404962	24408403	AT1G64170	23814984	23818481	cation/H+ exchanger 16;curator_summary=member of Putative Na+/H+ antiporter family;symbol=CHX16;Alias=ATCHX16
g4565	24411708	24414321	AT1G64180	23821453	23824359	intracellular protein transport protein USO1-like protein;computational_description=intracellular protein transport protein USO1-related%3B FUNCTIONS IN: molecular_function unknown%3B INVOLVED IN: biological_process unknown%3B LOCATED IN: plasma membrane%3B EXPRESSED IN: 14 plant structures%3B EXPRESSED DURING: 9 growth stages%3B BEST Arabidopsis thaliana protein match is: unknown protein (TAIR:A…
g4566	24414368	24415146	AT1G64185	23824487	23825383	Lactoylglutathione lyase / glyoxalase I family protein;computational_description=Lactoylglutathione lyase / glyoxalase I family protein%3B BEST Arabidopsis thaliana protein match is: Lactoylglutathione lyase / glyoxalase I family protein (TAIR:AT5G41650.1)%3B Has 78 Blast hits to 78 proteins in 36 species: Archae - 0%3B Bacteria - 18%3B Metazoa - 0%3B Fungi - 0%3B Plants - 44%3B Viruses - 0%3B Ot…
g4571	24425478	24426210	AT1G64235	23836154	23836815	Bifunctional inhibitor/lipid-transfer protein/seed storage 2S albumin superfamily protein;computational_description=Bifunctional inhibitor/lipid-transfer protein/seed storage 2S albumin superfamily protein%3B FUNCTIONS IN: molecular_function unknown%3B INVOLVED IN: lipid transport%3B LOCATED IN: membrane%3B CONTAINS InterPro DOMAIN/s: Bifunctional inhibitor/plant lipid transfer protein/seed stora…
g4574	24442516	24445123	AT1G64280	23852748	23855658	regulatory protein (NPR1);curator_summary=This gene is a key regulator of the salicylic acid (SA)-mediated systemic acquired resistance (SAR) pathway. It is similar to the transcription factor inhibitor I kappa B%2C and contains ankyrin repeats. It confers resistance to the pathogens Pseudomonas syringae and Peronospora parasitica in a dosage-dependent fashion. Although transgenic Arabidopsis pla…
g4577	24455078	24456970	AT1G64310	23866053	23867711	Tetratricopeptide repeat (TPR)-like superfamily protein;computational_description=Tetratricopeptide repeat (TPR)-like superfamily protein%3B CONTAINS InterPro DOMAIN/s: Pentatricopeptide repeat (InterPro:IPR002885)%3B BEST Arabidopsis thaliana protein match is: Pentatricopeptide repeat (PPR) superfamily protein (TAIR:AT4G18750.1)%3B Has 36015 Blast hits to 13020 proteins in 182 species: Archae - …
g4578	24457098	24459931	AT1G64320	23867971	23870703	myosin heavy chain-like protein;computational_description=myosin heavy chain-related%3B FUNCTIONS IN: molecular_function unknown%3B INVOLVED IN: response to cadmium ion%3B LOCATED IN: cellular_component unknown%3B EXPRESSED IN: male gametophyte%2C flower%2C cultured cell%2C pollen tube%3B EXPRESSED DURING: L mature pollen stage%2C M germinated pollen stage%2C 4 anthesis%3B BEST Arabidopsis thalia…
g4579	24460108	24463345	AT1G64330	23870885	23874201	myosin heavy chain-like protein;computational_description=myosin heavy chain-related%3B FUNCTIONS IN: molecular_function unknown%3B INVOLVED IN: biological_process unknown%3B LOCATED IN: plasma membrane%2C vacuole%3B EXPRESSED IN: 23 plant structures%3B EXPRESSED DURING: 13 growth stages%3B BEST Arabidopsis thaliana protein match is: COP1-interactive protein 1 (TAIR:AT5G41790.1)%3B Has 217439 Bla…
g4580	24466568	24467323	AT1G64340	23878066	23881073	Serine/Threonine-kinase;computational_description=unknown protein%3B BEST Arabidopsis thaliana protein match is: unknown protein (TAIR:AT5G41810.1)%3B Has 30201 Blast hits to 17322 proteins in 780 species: Archae - 12%3B Bacteria - 1396%3B Metazoa - 17338%3B Fungi - 3422%3B Plants - 5037%3B Viruses - 0%3B Other Eukaryotes - 2996 (source: NCBI BLink).;Dbxref=PMID:20032078
g4581	24470038	24471822	AT1G64350	23881512	23883354	Transducin/WD40 repeat-like superfamily protein;curator_summary=seh1-like protein;symbol=SEH1H;computational_description=SEH1H%3B FUNCTIONS IN: nucleotide binding%3B LOCATED IN: chloroplast%2C heterotrimeric G-protein complex%3B EXPRESSED IN: 23 plant structures%3B EXPRESSED DURING: 13 growth stages%3B CONTAINS InterPro DOMAIN/s: WD40 repeat 2 (InterPro:IPR019782)%2C WD40 repeat-like-containing d…
g4582	24475188	24476381	AT1G64355	23885982	23887323	1-acyl-sn-glycerol-3-phosphate acyltransferase;computational_description=unknown protein%3B FUNCTIONS IN: molecular_function unknown%3B INVOLVED IN: biological_process unknown%3B LOCATED IN: chloroplast%3B EXPRESSED IN: 23 plant structures%3B EXPRESSED DURING: 13 growth stages%3B CONTAINS InterPro DOMAIN/s: Protein of unknown function DUF3593 (InterPro:IPR021995)%3B Has 301 Blast hits to 301 prot…
g4583	24477078	24477617	AT1G64360	23887809	23888615	hypothetical protein;computational_description=unknown protein%3B Has 6 Blast hits to 6 proteins in 2 species: Archae - 0%3B Bacteria - 0%3B Metazoa - 0%3B Fungi - 0%3B Plants - 6%3B Viruses - 0%3B Other Eukaryotes - 0 (source: NCBI BLink).;Dbxref=PMID:16623885
g4584	24478128	24478807	AT1G64370	23888832	23890132	filaggrin-like protein;computational_description=unknown protein%3B Has 773 Blast hits to 375 proteins in 118 species: Archae - 0%3B Bacteria - 97%3B Metazoa - 421%3B Fungi - 108%3B Plants - 31%3B Viruses - 0%3B Other Eukaryotes - 116 (source: NCBI BLink).;Dbxref=PMID:12509532
g4585	24479850	24481723	AT1G64380	23890570	23892193	Integrase-type DNA-binding superfamily protein;curator_summary=encodes a member of the DREB subfamily A-6 of ERF/AP2 transcription factor family. The protein contains one AP2 domain. There are 8 members in this subfamily including RAP2.4.;computational_description=Integrase-type DNA-binding superfamily protein%3B CONTAINS InterPro DOMAIN/s: DNA-binding%2C integrase-type (InterPro:IPR016177)%2C Pa…
g4586	24489308	24491655	AT1G64385	23899994	23902281	transmembrane protein;computational_description=unknown protein%3B FUNCTIONS IN: molecular_function unknown%3B INVOLVED IN: biological_process unknown%3B LOCATED IN: endomembrane system%3B Has 66 Blast hits to 66 proteins in 21 species: Archae - 0%3B Bacteria - 0%3B Metazoa - 6%3B Fungi - 4%3B Plants - 51%3B Viruses - 0%3B Other Eukaryotes - 5 (source: NCBI BLink).;Dbxref=locus:504956308;locus_ty…
g4591	24523108	24523846	AT1G64405	23923517	23924395	hypothetical protein;computational_description=unknown protein%3B Has 13 Blast hits to 13 proteins in 7 species: Archae - 0%3B Bacteria - 0%3B Metazoa - 0%3B Fungi - 0%3B Plants - 13%3B Viruses - 0%3B Other Eukaryotes - 0 (source: NCBI BLink).;Dbxref=PMID:15086809
g4592	24532955	24536272	AT1G64430	23933380	23936867	Pentatricopeptide repeat (PPR) superfamily protein;computational_description=Pentatricopeptide repeat (PPR) superfamily protein%3B CONTAINS InterPro DOMAIN/s: Pentatricopeptide repeat (InterPro:IPR002885)%3B Has 41 Blast hits to 39 proteins in 13 species: Archae - 0%3B Bacteria - 0%3B Metazoa - 1%3B Fungi - 0%3B Plants - 39%3B Viruses - 0%3B Other Eukaryotes - 1 (source: NCBI BLink).;Dbxref=PMID:…
g4595	24542414	24544840	AT1G64460	23943484	23945810	phosphatidylinositol 4-kinase gamma-like protein;computational_description=Protein kinase superfamily protein%3B FUNCTIONS IN: inositol or phosphatidylinositol kinase activity%2C phosphotransferase activity%2C alcohol group as acceptor%3B INVOLVED IN: biological_process unknown%3B LOCATED IN: vacuole%3B EXPRESSED IN: 24 plant structures%3B EXPRESSED DURING: 15 growth stages%3B CONTAINS InterPro D…
g4596	24546984	24549550	AT1G64480	23947794	23950361	calcineurin B-like protein 8;curator_summary=calcineurin B-like protein 8%2C member of plant-specific family of calcium sensor proteins containing 3 EF-hand motifs;symbol=CBL8;full_name=calcineurin B-like protein 8;computational_description=calcineurin B-like protein 8 (CBL8)%3B CONTAINS InterPro DOMAIN/s: EF-Hand 1%2C calcium-binding site (InterPro:IPR018247)%2C Calcineurin B protein (InterPro:I…
g4597	24550925	24551907	AT1G64490	23952133	23952839	DEK%2C chromatin associated protein;computational_description=DEK%2C chromatin associated protein%3B CONTAINS InterPro DOMAIN/s: DEK%2C C-terminal (InterPro:IPR014876)%3B BEST Arabidopsis thaliana protein match is: DEK%2C chromatin associated protein (TAIR:AT5G42060.1)%3B Has 63 Blast hits to 62 proteins in 15 species: Archae - 0%3B Bacteria - 0%3B Metazoa - 2%3B Fungi - 0%3B Plants - 57%3B Virus…
g4598	24552375	24553699	AT1G64500	23953099	23954610	Glutaredoxin family protein;curator_summary=A member of a protein family found in plants and animals that contain conserved C-terminal glutaredoxin-like and putative zinc-binding cysteine-rich domains. It is involved in light stimulated actin bundling and chloroplast movement.;computational_description=Glutaredoxin family protein%3B FUNCTIONS IN: electron carrier activity%2C protein disulfide oxi…
g4599	24553973	24555440	AT1G64510	23954800	23956304	Translation elongation factor EF1B/ribosomal protein S6 family protein;computational_description=Translation elongation factor EF1B/ribosomal protein S6 family protein%3B FUNCTIONS IN: structural constituent of ribosome%2C rRNA binding%3B INVOLVED IN: translation%2C ribosome biogenesis%3B LOCATED IN: thylakoid%2C chloroplast thylakoid membrane%2C ribosome%2C chloroplast%3B EXPRESSED IN: 22 plant …
g4600	24555565	24562214	AT1G64530	23959627	23963083	Plant regulator RWP-RK family protein;Alias=NLP6
g4601	24564435	24572763	AT1G64550	23968750	23973614	general control non-repressible 3;curator_summary=Encodes a member of GCN subfamily. Predicted to be involved in stress-associated protein translation control. The mutant is affected in MAMP ((microbe-associated molecular patterns)-induced stomatal closure%2C but not other MAMP-induced responses in the leaves.;symbol=ABCF3;Alias=ATGCN3
g4604	24581005	24584707	AT1G64570	23978613	23983925	Homeodomain-like superfamily protein;symbol=DUO3;full_name=DUO POLLEN 3;computational_description=DUO POLLEN 3 (DUO3)%3B CONTAINS InterPro DOMAIN/s: Homeodomain-like (InterPro:IPR009057)%3B Has 1836 Blast hits to 1575 proteins in 289 species: Archae - 4%3B Bacteria - 248%3B Metazoa - 589%3B Fungi - 287%3B Plants - 112%3B Viruses - 46%3B Other Eukaryotes - 550 (source: NCBI BLink).;Dbxref=PMID:196…
g4605	24588635	24589520	AT1G64584	23989052	23989425	hypothetical protein;locus_type=protein_coding
g4606	24593505	24598729	AT1G64600	23995909	23998832	copper ion binding / methyltransferase;computational_description=methyltransferases%3Bcopper ion binding%3B FUNCTIONS IN: methyltransferase activity%2C copper ion binding%3B INVOLVED IN: translation%3B LOCATED IN: cellular_component unknown%3B EXPRESSED IN: 23 plant structures%3B EXPRESSED DURING: 13 growth stages%3B CONTAINS InterPro DOMAIN/s: Ribosomal protein Rsm22%2C bacterial-type (InterPro:…
g4607	24598766	24601850	AT1G64610	23998725	24002058	Transducin/WD40 repeat-like superfamily protein;computational_description=Transducin/WD40 repeat-like superfamily protein%3B FUNCTIONS IN: protein phosphatase type 2A regulator activity%2C signal transducer activity%3B INVOLVED IN: signal transduction%3B LOCATED IN: protein phosphatase type 2A complex%2C heterotrimeric G-protein complex%3B EXPRESSED IN: sperm cell%3B CONTAINS InterPro DOMAIN/s: P…
g4608	24607275	24608640	AT1G64620	24006913	24009415	Dof-type zinc finger DNA-binding family protein;computational_description=Dof-type zinc finger DNA-binding family protein%3B CONTAINS InterPro DOMAIN/s: Zinc finger%2C Dof-type (InterPro:IPR003851)%3B BEST Arabidopsis thaliana protein match is: Dof-type zinc finger DNA-binding family protein (TAIR:AT4G24060.1)%3B Has 1750 Blast hits to 1190 proteins in 84 species: Archae - 0%3B Bacteria - 10%3B M…
g4610	24622275	24623190	AT1G64640	24022285	24023424	early nodulin-like protein 8;symbol=ENODL8;Alias=AtENODL8;full_name=early nodulin-like protein 8;computational_description=early nodulin-like protein 8 (ENODL8)%3B FUNCTIONS IN: electron carrier activity%2C copper ion binding%3B LOCATED IN: anchored to membrane%3B EXPRESSED IN: 18 plant structures%3B EXPRESSED DURING: 13 growth stages%3B CONTAINS InterPro DOMAIN/s: Plastocyanin-like (InterPro:IPR…
g4612	24628865	24630653	AT1G64660	24028830	24030780	methionine gamma-lyase;curator_summary=Encodes a functional methionine gamma-lyase%2C a cytosolic enzyme catalyzes the degradation of methionine into methanethiol%2C alpha-ketobutyrate and ammonia. The catabolism of excess methionine is important to methionine homeostasis.;symbol=MGL;Alias=ATMGL
g4614	24635905	24637579	AT1G64680	24035941	24037429	beta-carotene isomerase D27-like protein;curator_summary=Encodes the ortholog of rice D27. It is plastid-localized and is required for the inhibition of secondary bud outgrowth and operates on a nonmobile precursor upstream of MAX1 in the SL biosynthesis pathway.;symbol=D27;Alias=AtD27
g4615	24637815	24638947	AT1G64690	24037475	24039177	branchless trichome;curator_summary=Encodes BRANCHLESS TRICHOME (BLT) involved in trichome development. A large portion of the internal amino acid sequence of BLT is predicted to form a coiled-coil domain. BLT mutants form branchless trichomes with blunt tips.;symbol=BLT;full_name=BRANCHLESS TRICHOMES;computational_description=BRANCHLESS TRICHOME (BLT)%3B BEST Arabidopsis thaliana protein match i…
g4616	24639750	24640470	AT1G64700	24039706	24040636	DUF4228 domain protein;computational_description=unknown protein%3B FUNCTIONS IN: molecular_function unknown%3B INVOLVED IN: N-terminal protein myristoylation%3B LOCATED IN: cellular_component unknown%3B EXPRESSED IN: 17 plant structures%3B EXPRESSED DURING: 11 growth stages%3B BEST Arabidopsis thaliana protein match is: unknown protein (TAIR:AT3G61920.1)%3B Has 48 Blast hits to 47 proteins in 7 …
g4617	24644965	24646765	AT1G64710	24044686	24046621	GroES-like zinc-binding dehydrogenase family protein;computational_description=GroES-like zinc-binding dehydrogenase family protein%3B FUNCTIONS IN: oxidoreductase activity%2C zinc ion binding%3B INVOLVED IN: oxidation reduction%3B EXPRESSED IN: 12 plant structures%3B EXPRESSED DURING: LP.04 four leaves visible%2C 4 anthesis%2C LP.02 two leaves visible%2C petal differentiation and expansion stage…
g4618	24647014	24649140	AT1G64720	24046553	24048822	Polyketide cyclase/dehydrase and lipid transport superfamily protein;curator_summary=membrane related protein CP5;symbol=CP5;computational_description=CP5%3B FUNCTIONS IN: molecular_function unknown%3B INVOLVED IN: biological_process unknown%3B LOCATED IN: vacuole%3B EXPRESSED IN: 23 plant structures%3B EXPRESSED DURING: 15 growth stages%3B CONTAINS InterPro DOMAIN/s: Lipid-binding START (InterPr…
g4622	24658725	24660692	AT1G64770	24057063	24059621	NDH-dependent cyclic electron flow 5;symbol=NDF5;full_name=NDH-dependent cyclic electron flow 5;computational_description=NDH-dependent cyclic electron flow 5 (NDF5)%3B FUNCTIONS IN: carbohydrate binding%2C catalytic activity%3B EXPRESSED IN: 20 plant structures%3B EXPRESSED DURING: 13 growth stages%3B CONTAINS InterPro DOMAIN/s: Glycoside hydrolase-type carbohydrate-binding (InterPro:IPR011013)%…
g4623	24661878	24663700	AT1G64780	24060640	24062804	ammonium transporter 1%3B2;curator_summary=encodes an ammonium transporter protein believed to act as a high affinity transporter. It is expressed in the root%2C primarily in endodermal and cortical cells%2C and contributes to ammonium uptake in the root.;symbol=AMT1%3B2;Alias=ATAMT1%3B2
g4624	24666219	24683010	AT1G64790	24064822	24083428	ILITYHIA;curator_summary=ILITHYIA (ILA) is a HEAT repeat protein involved in plant immunity. The gene is also involved in systemic acquired resistance induced by P. syringae expressing avrRps4. Loss-of-function mutants of ILA caused pleiotropic defects in the mutant plants. The mutant plants are smaller in size and the leaves are serrated and yellow to light green in color. Required for bacterium…
g4626	24686167	24689450	AT1G64810	24086558	24088581	APO RNA-binding protein (DUF794);curator_summary=Encodes a chloroplast localized RNA binding protein that is involved in group II intron splicing. Splicing defects can account for the loss of photosynthetic complexes in apo1 mutants.;symbol=APO1;full_name=ACCUMULATION OF PHOTOSYSTEM ONE 1;computational_description=ACCUMULATION OF PHOTOSYSTEM ONE 1 (APO1)%3B CONTAINS InterPro DOMAIN/s: Protein of …
g4628	24692276	24693612	AT1G64830	24091137	24092579	Eukaryotic aspartyl protease family protein;computational_description=Eukaryotic aspartyl protease family protein%3B FUNCTIONS IN: aspartic-type endopeptidase activity%3B INVOLVED IN: proteolysis%3B LOCATED IN: endomembrane system%3B EXPRESSED IN: sperm cell%3B CONTAINS InterPro DOMAIN/s: Peptidase aspartic (InterPro:IPR021109)%2C Peptidase aspartic%2C catalytic (InterPro:IPR009007)%2C Peptidase …
g4629	24694737	24697225	AT1G64840	24093496	24095485	LOW protein: F-box/kelch-repeat protein (DUF295);computational_description=CONTAINS InterPro DOMAIN/s: F-box domain%2C cyclin-like (InterPro:IPR001810)%2C Protein of unknown function DUF295 (InterPro:IPR005174)%3B BEST Arabidopsis thaliana protein match is: Protein of unknown function (DUF295) (TAIR:AT2G24250.2)%3B Has 216 Blast hits to 213 proteins in 10 species: Archae - 0%3B Bacteria - 0%3B Me…
g4630	24697616	24698742	AT1G64850	24096290	24097733	Calcium-binding EF hand family protein;computational_description=Calcium-binding EF hand family protein%3B CONTAINS InterPro DOMAIN/s: EF-HAND 2 (InterPro:IPR018249)%3B BEST Arabidopsis thaliana protein match is: unknown protein (TAIR:AT4G37445.1)%3B Has 71 Blast hits to 71 proteins in 15 species: Archae - 0%3B Bacteria - 0%3B Metazoa - 0%3B Fungi - 0%3B Plants - 71%3B Viruses - 0%3B Other Eukary…
g4631	24699017	24702091	AT1G64860	24097736	24100970	sigma factor A;curator_summary=Subunit of chloroplast RNA polymerase%2C confers the ability to recognize promoter sequences on the core enzyme;symbol=SIGA;Alias=RPOD1
g4632	24703907	24705098	AT1G64870	24102917	24103831	hypothetical protein;computational_description=unknown protein%3B BEST Arabidopsis thaliana protein match is: unknown protein (TAIR:AT3G45200.1)%3B Has 99 Blast hits to 91 proteins in 10 species: Archae - 0%3B Bacteria - 0%3B Metazoa - 0%3B Fungi - 0%3B Plants - 99%3B Viruses - 0%3B Other Eukaryotes - 0 (source: NCBI BLink).;Dbxref=locus:2010881;locus_type=protein_coding
g4633	24706747	24710547	AT1G64880	24105611	24109243	Ribosomal protein S5 family protein;computational_description=Ribosomal protein S5 family protein%3B FUNCTIONS IN: structural constituent of ribosome%2C RNA binding%3B INVOLVED IN: translation%3B LOCATED IN: ribosome%2C Golgi apparatus%2C intracellular%3B EXPRESSED IN: 22 plant structures%3B EXPRESSED DURING: 13 growth stages%3B CONTAINS InterPro DOMAIN/s: Double-stranded RNA-binding-like (InterP…
g4634	24710987	24712773	AT1G64890	24109538	24111489	Major facilitator superfamily protein;computational_description=Major facilitator superfamily protein%3B CONTAINS InterPro DOMAIN/s: Major facilitator superfamily%2C general substrate transporter (InterPro:IPR016196)%2C Biopterin transport-related protein BT1 (InterPro:IPR004324)%3B BEST Arabidopsis thaliana protein match is: Major facilitator superfamily protein (TAIR:AT1G04570.1)%3B Has 1088 Bl…
g4640	24728797	24735431	AT1G64960	24129836	24134204	ARM repeat superfamily protein;symbol=HEB1;full_name=hypersensitive to excess boron 1;computational_description=ARM repeat superfamily protein%3B FUNCTIONS IN: binding%3B LOCATED IN: mitochondrion%3B EXPRESSED IN: 23 plant structures%3B EXPRESSED DURING: 13 growth stages%3B CONTAINS InterPro DOMAIN/s: HEAT (InterPro:IPR000357)%2C Armadillo-type fold (InterPro:IPR016024)%3B Has 30201 Blast hits to…
g4641	24735441	24737342	AT1G64970	24134085	24136109	gamma-tocopherol methyltransferase;curator_summary=gamma-tocopherol methyltransferase (g-TMT) mRNA%2C nuclear%3B mutant has Deficient in alpha and beta tocopherol%3B Accumulates gamma tocopherol in leaves;symbol=G-TMT;Alias=TMT1
g4642	24738447	24740532	AT1G64980	24137405	24139325	Nucleotide-diphospho-sugar transferases superfamily protein;curator_summary=Encodes a putative nucleotide-diphospho-sugar transferase required for pollen germination and tube growth.;symbol=CDI;full_name=cadmium 2+ induced;computational_description=Nucleotide-diphospho-sugar transferases superfamily protein%3B LOCATED IN: cellular_component unknown%3B EXPRESSED IN: 23 plant structures%3B EXPRESSE…
g4645	24755609	24757852	AT1G65020	24154344	24156616	plasma protein;computational_description=FUNCTIONS IN: molecular_function unknown%3B INVOLVED IN: biological_process unknown%3B LOCATED IN: endoplasmic reticulum%2C plasma membrane%3B EXPRESSED IN: 23 plant structures%3B EXPRESSED DURING: 13 growth stages%3B CONTAINS InterPro DOMAIN/s: NERD (InterPro:IPR011528)%3B Has 69 Blast hits to 69 proteins in 27 species: Archae - 0%3B Bacteria - 18%3B Meta…
g4646	24758017	24759944	AT1G65030	24156672	24158675	Transducin/WD40 repeat-like superfamily protein;curator_summary=This gene is predicted to encode a protein with a DWD motif. It can bind to DDB1a in Y2H assays%2C and DDB1b in co-IP assays%2C and may be involved in the formation of a CUL4-based E3 ubiquitin ligase;computational_description=Transducin/WD40 repeat-like superfamily protein%3B FUNCTIONS IN: protein binding%2C nucleotide binding%3B LO…
g4648	24768451	24773032	AT1G65060	24167202	24171635	4-coumarate:CoA ligase 3;curator_summary=encodes an isoform of 4-coumarate:CoA ligase (4CL)%2C which is involved in the last step of the general phenylpropanoid pathway. mRNA levels are not induced in response to wounding or to fungal infection by P. parasitica. mRNA is expressed in flowers%2C to a lesser degree in mature leaves and siliques and marginally in seedling roots and bolting stems of m…
g4649	24774243	24777642	AT1G65070	24172577	24176356	DNA mismatch repair protein MutS%2C type 2;computational_description=DNA mismatch repair protein MutS%2C type 2%3B FUNCTIONS IN: damaged DNA binding%2C mismatched DNA binding%2C ATP binding%3B INVOLVED IN: mismatch repair%2C maintenance of fidelity involved in DNA-dependent DNA replication%3B LOCATED IN: nucleus%3B EXPRESSED IN: 22 plant structures%3B EXPRESSED DURING: 13 growth stages%3B CONTAIN…
g4650	24777857	24782281	AT1G65080	24176563	24180871	Membrane insertion protein%2C OxaA/YidC with tetratricopeptide repeat domain-containing protein;computational_description=Membrane insertion protein%2C OxaA/YidC with tetratricopeptide repeat domain%3B FUNCTIONS IN: binding%3B INVOLVED IN: protein insertion into membrane%3B LOCATED IN: membrane%3B EXPRESSED IN: 18 plant structures%3B EXPRESSED DURING: 11 growth stages%3B CONTAINS InterPro DOMAIN/…
g4653	24798543	24803262	AT1G65130	24196345	24201346	Ubiquitin carboxyl-terminal hydrolase-related protein;computational_description=Ubiquitin carboxyl-terminal hydrolase-related protein%3B FUNCTIONS IN: ubiquitin thiolesterase activity%2C zinc ion binding%3B INVOLVED IN: ubiquitin-dependent protein catabolic process%3B LOCATED IN: intracellular%3B EXPRESSED IN: 8 plant structures%3B EXPRESSED DURING: 4 anthesis%2C petal differentiation and expansi…
g4656	24810987	24812916	AT1G65170	24209613	24211116	Ubiquitin carboxyl-terminal hydrolase family protein;computational_description=Ubiquitin carboxyl-terminal hydrolase family protein%3B FUNCTIONS IN: ubiquitin thiolesterase activity%3B INVOLVED IN: ubiquitin-dependent protein catabolic process%3B LOCATED IN: cellular_component unknown%3B EXPRESSED IN: 12 plant structures%3B EXPRESSED DURING: 4 anthesis%2C F mature embryo stage%2C petal differenti…
g4659	24823106	24827492	AT1G65200	24218470	24222794	Ubiquitin carboxyl-terminal hydrolase-related protein;computational_description=Ubiquitin carboxyl-terminal hydrolase-related protein%3B FUNCTIONS IN: ubiquitin thiolesterase activity%2C zinc ion binding%3B INVOLVED IN: ubiquitin-dependent protein catabolic process%3B LOCATED IN: intracellular%3B EXPRESSED IN: 8 plant structures%3B EXPRESSED DURING: 4 anthesis%2C petal differentiation and expansi…
g4661	24833747	24835529	AT1G65230	24229063	24230902	transmembrane protein%2C putative (DUF2358);computational_description=Uncharacterized conserved protein (DUF2358)%3B FUNCTIONS IN: molecular_function unknown%3B INVOLVED IN: biological_process unknown%3B LOCATED IN: chloroplast%3B EXPRESSED IN: 21 plant structures%3B EXPRESSED DURING: 13 growth stages%3B CONTAINS InterPro DOMAIN/s: Protein of unknown function DUF2358 (InterPro:IPR018790)%3B Has 4…
g4662	24835555	24838322	AT1G65240	24230867	24233523	Eukaryotic aspartyl protease family protein;computational_description=Eukaryotic aspartyl protease family protein%3B FUNCTIONS IN: aspartic-type endopeptidase activity%3B INVOLVED IN: proteolysis%3B LOCATED IN: anchored to plasma membrane%2C plasma membrane%2C anchored to membrane%3B EXPRESSED IN: 10 plant structures%3B EXPRESSED DURING: L mature pollen stage%2C M germinated pollen stage%2C 4 ant…
g4663	24839237	24843505	AT1G65260	24236088	24240728	plastid transcriptionally active 4;curator_summary=Encodes a protein required for thylakoid membrane formation.;symbol=PTAC4;Alias=VIPP1
g4664	24844747	24848014	AT1G65270	24241706	24245074	ER membrane protein complex subunit-like protein;computational_description=unknown protein%3B FUNCTIONS IN: molecular_function unknown%3B INVOLVED IN: biological_process unknown%3B LOCATED IN: endoplasmic reticulum%2C plasma membrane%3B EXPRESSED IN: 24 plant structures%3B EXPRESSED DURING: 13 growth stages%3B Has 149 Blast hits to 149 proteins in 49 species: Archae - 0%3B Bacteria - 0%3B Metazoa…
g4667	24854747	24858211	AT1G65280	24245122	24248762	DNAJ heat shock N-terminal domain-containing protein;computational_description=DNAJ heat shock N-terminal domain-containing protein%3B FUNCTIONS IN: heat shock protein binding%3B INVOLVED IN: protein folding%3B EXPRESSED IN: 22 plant structures%3B EXPRESSED DURING: 13 growth stages%3B CONTAINS InterPro DOMAIN/s: Heat shock protein DnaJ%2C N-terminal (InterPro:IPR001623)%2C Protein of unknown func…
g4671	24869332	24872311	AT1G65320	24259880	24262998	Cystathionine beta-synthase (CBS) family protein;symbol=CBSX6;full_name=CBS domain containing protein 6;computational_description=Cystathionine beta-synthase (CBS) family protein%3B FUNCTIONS IN: molecular_function unknown%3B INVOLVED IN: biological_process unknown%3B LOCATED IN: vacuole%3B EXPRESSED IN: cultured cell%3B CONTAINS InterPro DOMAIN/s: Cystathionine beta-synthase%2C core (InterPro:IP…
g4673	24877111	24879321	AT1G65340	24268135	24269646	cytochrome P450%2C family 96%2C subfamily A%2C polypeptide 15;curator_summary=Encodes a CYP96A15%2C midchain alkane hydroxylase%2C involved in cuticular wax biosynthesis.;symbol=CYP96A15;Alias=MAH1
g4674	24880976	24881714	AT1G65342	24271276	24271700	transmembrane protein;computational_description=unknown protein%3B FUNCTIONS IN: molecular_function unknown%3B INVOLVED IN: biological_process unknown%3B LOCATED IN: endomembrane system%3B Has 5 Blast hits to 5 proteins in 2 species: Archae - 0%3B Bacteria - 0%3B Metazoa - 0%3B Fungi - 0%3B Plants - 5%3B Viruses - 0%3B Other Eukaryotes - 0 (source: NCBI BLink).;Dbxref=locus:504956098;locus_type=p…
g4676	24887396	24888429	AT1G65360	24281337	24282233	AGAMOUS-like 28;symbol=AGL28;full_name=AGAMOUS-like 28;computational_description=AGAMOUS-like 28 (AGL28)%3B FUNCTIONS IN: DNA binding%2C sequence-specific DNA binding transcription factor activity%3B INVOLVED IN: regulation of transcription%2C DNA-dependent%3B LOCATED IN: nucleus%3B EXPRESSED IN: central cell%2C embryo%2C endosperm%3B CONTAINS InterPro DOMAIN/s: Transcription factor%2C MADS-box (…
g4677	24893076	24895484	AT1G65380	24286742	24289329	Leucine-rich repeat (LRR) family protein;curator_summary=Receptor-like protein containing leucine-rich repeats. Regulates both meristem and organ development in Arabidopsis.;symbol=CLV2;Alias=AtRLP10
g4679	24898606	24900827	AT1G65390	24292372	24294740	phloem protein 2 A5;symbol=PP2-A5;Alias=ATPP2-A5
g4680	24901376	24903560	AT1G65410	24295169	24297595	non-intrinsic ABC protein 11;curator_summary=Encodes a member of NAP subfamily of transporters. Mutations in this gene suppress the low temperature-induced phenotype of Arabidopsis tocopherol-deficient mutant vte2.;symbol=ABCI13;Alias=ATNAP11
g4681	24903590	24904591	AT1G65420	24297480	24298608	antigen receptor-like protein (DUF565);curator_summary=Chloroplast localized YCF20-like gene involved in nonphotochemical quenching. Has overlapping functions with npq6.;symbol=NPQ7;full_name=NONPHOTOCHEMICAL QUENCHING 7;computational_description=NONPHOTOCHEMICAL QUENCHING 7 (NPQ7)%3B CONTAINS InterPro DOMAIN/s: Protein of unknown function DUF565 (InterPro:IPR007572)%3B BEST Arabidopsis thaliana …
g4683	24921056	24924265	AT1G65450	24315722	24319092	HXXXD-type acyl-transferase family protein;curator_summary=Contains dual transcription units and alternative splicing that could rescue the sterility defect of glc mutants. Shares homology to BAHD (for BEAT%2C AHCT%2C HCBT%2C and DAT) acyl-transferases. Functions in double fertilization.;symbol=GLC;full_name=GLAUCE;computational_description=HXXXD-type acyl-transferase family protein%3B FUNCTIONS …
g4684	24925017	24929201	AT1G65470	24319396	24324091	chromatin assembly factor-1 (FASCIATA1) (FAS1);curator_summary=Chromatin Assembly Factor-1 (CAF-1) p150 subunit. Mutants have reduced heterochromatin content. In Arabidopsis%2C the three CAF-1 subunits are encoded by FAS1%2C FAS2 and%2C most likely%2C MSI1%2C respectively. Mutations in FAS1 or FAS2 lead to increased frequency of homologous recombination and T-DNA integration in Arabidopsis.;symbo…
g4685	24935636	24938057	AT1G65480	24331373	24333999	PEBP (phosphatidylethanolamine-binding protein) family protein;curator_summary=FT%2C together with LFY%2C promotes flowering and is antagonistic with its homologous gene%2C TERMINAL FLOWER1 (TFL1). FT is expressed in leaves and is induced by long day treatment. Either the FT mRNA or protein is translocated to the shoot apex where it induces its own expression. Recent data suggests that FT protein…
g4686	24944928	24948041	AT1G65481	24340736	24341919	transmembrane protein;computational_description=unknown protein%3B FUNCTIONS IN: molecular_function unknown%3B INVOLVED IN: biological_process unknown%3B LOCATED IN: endomembrane system.;Dbxref=locus:4515102718;locus_type=protein_coding
g4687	24949766	24952435	AT1G65484	24347750	24348619	transmembrane protein;computational_description=unknown protein%3B FUNCTIONS IN: molecular_function unknown%3B INVOLVED IN: biological_process unknown%3B LOCATED IN: endomembrane system%3B Has 30201 Blast hits to 17322 proteins in 780 species: Archae - 12%3B Bacteria - 1396%3B Metazoa - 17338%3B Fungi - 3422%3B Plants - 5037%3B Viruses - 0%3B Other Eukaryotes - 2996 (source: NCBI BLink).;Dbxref=l…
g4688	24953216	24954802	AT1G65486	24349399	24350524	transmembrane protein;computational_description=unknown protein%3B FUNCTIONS IN: molecular_function unknown%3B INVOLVED IN: biological_process unknown%3B LOCATED IN: endomembrane system%3B BEST Arabidopsis thaliana protein match is: unknown protein (TAIR:AT1G65490.1)%3B Has 30201 Blast hits to 17322 proteins in 780 species: Archae - 12%3B Bacteria - 1396%3B Metazoa - 17338%3B Fungi - 3422%3B Plan…
g4689	24956406	24956946	AT1G65490	24354646	24355490	transmembrane protein;computational_description=unknown protein%3B FUNCTIONS IN: molecular_function unknown%3B INVOLVED IN: biological_process unknown%3B LOCATED IN: endomembrane system%3B BEST Arabidopsis thaliana protein match is: unknown protein (TAIR:AT1G65490.1)%3B Has 30201 Blast hits to 17322 proteins in 780 species: Archae - 12%3B Bacteria - 1396%3B Metazoa - 17338%3B Fungi - 3422%3B Plan…
g4690	24958476	24959486	AT1G65500	24357749	24358732	transmembrane protein;computational_description=unknown protein%3B FUNCTIONS IN: molecular_function unknown%3B INVOLVED IN: biological_process unknown%3B LOCATED IN: endomembrane system%3B EXPRESSED IN: 14 plant structures%3B EXPRESSED DURING: 9 growth stages%3B BEST Arabidopsis thaliana protein match is: unknown protein (TAIR:AT1G65486.1)%3B Has 23 Blast hits to 23 proteins in 2 species: Archae …
g4691	24960166	24960820	AT1G65510	24359328	24360081	transmembrane protein;computational_description=unknown protein%3B FUNCTIONS IN: molecular_function unknown%3B INVOLVED IN: N-terminal protein myristoylation%3B LOCATED IN: endomembrane system%3B EXPRESSED IN: 9 plant structures%3B EXPRESSED DURING: LP.06 six leaves visible%2C LP.04 four leaves visible%2C 4 anthesis%2C petal differentiation and expansion stage%2C LP.08 eight leaves visible%3B BES…
g4693	24963032	24964011	AT1G65520	24361032	24362054	delta(3)%2C delta(2)-enoyl CoA isomerase 1;curator_summary=encodes a peroxisomal delta3%2C delta2-enoyl CoA isomerase%2C involved in unsaturated fatty acid degradation;symbol=ECI1;Alias=ATECI1
g4694	24964267	24969091	AT1G65540	24362045	24366466	LETM1-like protein;symbol=LETM2;Alias=AtLETM2;full_name=leucine zipper-EF-hand-containing transmembrane protein 2;computational_description=LETM1-like protein%3B FUNCTIONS IN: calcium ion binding%3B INVOLVED IN: biological_process unknown%3B EXPRESSED IN: 23 plant structures%3B EXPRESSED DURING: 14 growth stages%3B CONTAINS InterPro DOMAIN/s: EF-HAND 2 (InterPro:IPR018249)%2C EF-hand-like domain …
g4696	24976471	24978501	AT1G65570	24373874	24375895	Pectin lyase-like superfamily protein;computational_description=Pectin lyase-like superfamily protein%3B FUNCTIONS IN: polygalacturonase activity%3B INVOLVED IN: carbohydrate metabolic process%3B LOCATED IN: endomembrane system%3B CONTAINS InterPro DOMAIN/s: Pectin lyase fold/virulence factor (InterPro:IPR011050)%2C Pectin lyase fold (InterPro:IPR012334)%2C Glycoside hydrolase%2C family 28 (Inter…
g4697	24979763	24986571	AT1G65580	24377263	24384086	inositol polyphosphate 5-phosphatase 11;curator_summary=Encodes a phosphatidylinositol polyphosphate 5-phosphatase. It can dephosphorylate PI(4%2C5)P2%2C PI(3%2C5)P2%2C and PI(3%2C4%2C5)P3%2C but%2C it is not active against PI(5)P or the water soluble inositol(1%2C4%2C5)P3 or inositol(1%2C3%2C4%2C5)P4. The transcript levels for this gene rise in response to auxin%2C ABA%2C and JA.;symbol=5PTASE11…
g4698	24988406	24993698	AT1G65590	24385552	24391208	beta-hexosaminidase 3;curator_summary=Encodes a protein with beta-hexosaminidase activity. Located on the plasma membrane.;symbol=HEXO3;Alias=ATHEX1;full_name=beta-hexosaminidase 3;computational_description=beta-hexosaminidase 3 (HEXO3)%3B FUNCTIONS IN: hexosaminidase activity%2C beta-N-acetylhexosaminidase activity%3B INVOLVED IN: carbohydrate metabolic process%3B LOCATED IN: cell wall%2C plasma…
g4699	24994180	24997951	AT1G65610	24391672	24395503	Six-hairpin glycosidases superfamily protein;symbol=KOR2;Alias=ATGH9A2
Table S9. One-to-one homologs between Cdm-0 gene predictions and Araport11 located in the DM11 interval and surrounding genomic regions. NLRs and TIR- or LRR domain-containing proteins are highlighted.

## Sheet: TableS10
Cdm-0 ID	Coordinates Cdm-0 (bp)		Other Cdm-0 IDs in the same orthogroup	Araport homolog	Coordinates Col-0 (bp)		(Predicted) Function
	start	end			start	end
g3662	20025892	20029272	g11222	AT1G51980	19323055	19326918	Insulinase (Peptidase family M16) protein;computational_description=Insulinase (Peptidase family M16) protein%3B FUNCTIONS IN: metalloendopeptidase activity%2C ATP binding%3B INVOLVED IN: proteolysis%2C response to salt stress%3B LOCATED IN: in 6 components%3B EXPRESSED IN: 28 plant structures%3B EXPRESSED DURING: 16 growth stages%3B CONTAINS InterPro DOMAIN/s: Peptidase M16%2C zinc-binding site …
				AT3G16480	5599710	5603027	Insulinase (Peptidase family M16) protein;computational_description=Insulinase (Peptidase family M16) protein%3B FUNCTIONS IN: metalloendopeptidase activity%2C ATP binding%3B INVOLVED IN: proteolysis%2C response to salt stress%3B LOCATED IN: in 6 components%3B EXPRESSED IN: 28 plant structures%3B EXPRESSED DURING: 16 growth stages%3B CONTAINS InterPro DOMAIN/s: Peptidase M16%2C zinc-binding site …
g3664	20035905	20039032	g11219;g11220;g11221;g3665;g3666;g8930;g8931	AT1G52000	19333088	19336135	Mannose-binding lectin superfamily protein;computational_description=Mannose-binding lectin superfamily protein%3B FUNCTIONS IN: molecular_function unknown%3B INVOLVED IN: response to salt stress%3B LOCATED IN: cellular_component unknown%3B EXPRESSED IN: 22 plant structures%3B EXPRESSED DURING: 14 growth stages%3B CONTAINS InterPro DOMAIN/s: Mannose-binding lectin (InterPro:IPR001229)%3B BEST Ara…
				AT1G52030	19345871	19349088	myrosinase-binding protein 2;curator_summary=Similar to myrosinase binding proteins which may be involved in metabolizing glucosinolates and forming defense compounds to protect against herbivory. Also similar to lectins and other agglutinating factors. Expressed only in flowers.;symbol=MBP2;Alias=F-ATMBP
				AT1G52040	19350314	19352791	Mannose-binding lectin superfamily protein;computational_description=Mannose-binding lectin superfamily protein%3B FUNCTIONS IN: molecular_function unknown%3B INVOLVED IN: response to salt stress%3B LOCATED IN: cellular_component unknown%3B EXPRESSED IN: 22 plant structures%3B EXPRESSED DURING: 14 growth stages%3B CONTAINS InterPro DOMAIN/s: Mannose-binding lectin (InterPro:IPR001229)%3B BEST Ara…
				AT1G61230	22578951	22580781	Mannose-binding lectin superfamily protein;computational_description=Mannose-binding lectin superfamily protein%3B CONTAINS InterPro DOMAIN/s: Mannose-binding lectin (InterPro:IPR001229)%3B BEST Arabidopsis thaliana protein match is: Mannose-binding lectin superfamily protein (TAIR:AT1G61230.1)%3B Has 2072 Blast hits to 671 proteins in 34 species: Archae - 0%3B Bacteria - 0%3B Metazoa - 0%3B Fung…
				AT2G39310	16414034	16416845	jacalin-related lectin 22;symbol=JAL22;full_name=jacalin-related lectin 22;computational_description=jacalin-related lectin 22 (JAL22)%3B FUNCTIONS IN: molecular_function unknown%3B INVOLVED IN: biological_process unknown%3B LOCATED IN: cellular_component unknown%3B EXPRESSED IN: 13 plant structures%3B EXPRESSED DURING: 6 growth stages%3B CONTAINS InterPro DOMAIN/s: Mannose-binding lectin (InterP…
				AT2G39330	16419483	16422158	jacalin-related lectin 22;symbol=JAL22;full_name=jacalin-related lectin 22;computational_description=jacalin-related lectin 22 (JAL22)%3B FUNCTIONS IN: molecular_function unknown%3B INVOLVED IN: biological_process unknown%3B LOCATED IN: cellular_component unknown%3B EXPRESSED IN: 13 plant structures%3B EXPRESSED DURING: 6 growth stages%3B CONTAINS InterPro DOMAIN/s: Mannose-binding lectin (InterP…
				AT3G16420	5579290	5581032	PYK10-binding protein 1;curator_summary=The PBP1(PYK10-binding protein 1) assists the PYK10 (beta-glucosidase complex) in its activity and may act like a molecular chaperone that facilitates the correct polymerization of PYK10%2C when tissues are damaged and subcellular structures are destroyed by pests.;symbol=PBP1;Alias=JAL30
				AT3G16430	5581568	5583258	PYK10-binding protein 1;curator_summary=The PBP1(PYK10-binding protein 1) assists the PYK10 (beta-glucosidase complex) in its activity and may act like a molecular chaperone that facilitates the correct polymerization of PYK10%2C when tissues are damaged and subcellular structures are destroyed by pests.;symbol=PBP1;Alias=JAL30
				AT3G16440	5585872	5587798	myrosinase-binding protein-like protein-300B;curator_summary=myrosinase-binding protein-like protein (AtMLP-300B) mRNA%2C;symbol=MLP-300B;Alias=ATMLP-300B
				AT3G16450	5588292	5590085	myrosinase-binding protein-like protein-300B;curator_summary=myrosinase-binding protein-like protein (AtMLP-300B) mRNA%2C;symbol=MLP-300B;Alias=ATMLP-300B
				AT3G16460	5592491	5595912	Mannose-binding lectin superfamily protein;symbol=JAL34;full_name=jacalin-related lectin 34;computational_description=Mannose-binding lectin superfamily protein%3B FUNCTIONS IN: copper ion binding%3B INVOLVED IN: response to cold%3B LOCATED IN: cytosol%2C nucleus%2C membrane%3B EXPRESSED IN: 23 plant structures%3B EXPRESSED DURING: 13 growth stages%3B CONTAINS InterPro DOMAIN/s: Mannose-binding l…
				AT3G16470	5595282	5599224	Mannose-binding lectin superfamily protein;curator_summary=JA-responsive gene;symbol=JR1;Alias=JAL35
				AT3G21380	7528181	7530686	Mannose-binding lectin superfamily protein;curator_summary=JA-responsive gene;conf_class=4;symbol=JR1;Alias=JAL35
g3665	20039524	20042602	g11219;g11220;g11221;g3664;g3666;g8930;g8931	AT1G52000	19333088	19336135	Mannose-binding lectin superfamily protein;computational_description=Mannose-binding lectin superfamily protein%3B FUNCTIONS IN: molecular_function unknown%3B INVOLVED IN: response to salt stress%3B LOCATED IN: cellular_component unknown%3B EXPRESSED IN: 22 plant structures%3B EXPRESSED DURING: 14 growth stages%3B CONTAINS InterPro DOMAIN/s: Mannose-binding lectin (InterPro:IPR001229)%3B BEST Ara…
				AT1G52030	19345871	19349088	myrosinase-binding protein 2;curator_summary=Similar to myrosinase binding proteins which may be involved in metabolizing glucosinolates and forming defense compounds to protect against herbivory. Also similar to lectins and other agglutinating factors. Expressed only in flowers.;symbol=MBP2;Alias=F-ATMBP
				AT1G52040	19350314	19352791	Mannose-binding lectin superfamily protein;computational_description=Mannose-binding lectin superfamily protein%3B FUNCTIONS IN: molecular_function unknown%3B INVOLVED IN: response to salt stress%3B LOCATED IN: cellular_component unknown%3B EXPRESSED IN: 22 plant structures%3B EXPRESSED DURING: 14 growth stages%3B CONTAINS InterPro DOMAIN/s: Mannose-binding lectin (InterPro:IPR001229)%3B BEST Ara…
				AT1G61230	22578951	22580781	Mannose-binding lectin superfamily protein;computational_description=Mannose-binding lectin superfamily protein%3B CONTAINS InterPro DOMAIN/s: Mannose-binding lectin (InterPro:IPR001229)%3B BEST Arabidopsis thaliana protein match is: Mannose-binding lectin superfamily protein (TAIR:AT1G61230.1)%3B Has 2072 Blast hits to 671 proteins in 34 species: Archae - 0%3B Bacteria - 0%3B Metazoa - 0%3B Fung…
				AT2G39310	16414034	16416845	jacalin-related lectin 22;symbol=JAL22;full_name=jacalin-related lectin 22;computational_description=jacalin-related lectin 22 (JAL22)%3B FUNCTIONS IN: molecular_function unknown%3B INVOLVED IN: biological_process unknown%3B LOCATED IN: cellular_component unknown%3B EXPRESSED IN: 13 plant structures%3B EXPRESSED DURING: 6 growth stages%3B CONTAINS InterPro DOMAIN/s: Mannose-binding lectin (InterP…
				AT2G39330	16419483	16422158	jacalin-related lectin 22;symbol=JAL22;full_name=jacalin-related lectin 22;computational_description=jacalin-related lectin 22 (JAL22)%3B FUNCTIONS IN: molecular_function unknown%3B INVOLVED IN: biological_process unknown%3B LOCATED IN: cellular_component unknown%3B EXPRESSED IN: 13 plant structures%3B EXPRESSED DURING: 6 growth stages%3B CONTAINS InterPro DOMAIN/s: Mannose-binding lectin (InterP…
				AT3G16420	5579290	5581032	PYK10-binding protein 1;curator_summary=The PBP1(PYK10-binding protein 1) assists the PYK10 (beta-glucosidase complex) in its activity and may act like a molecular chaperone that facilitates the correct polymerization of PYK10%2C when tissues are damaged and subcellular structures are destroyed by pests.;symbol=PBP1;Alias=JAL30
				AT3G16430	5581568	5583258	PYK10-binding protein 1;curator_summary=The PBP1(PYK10-binding protein 1) assists the PYK10 (beta-glucosidase complex) in its activity and may act like a molecular chaperone that facilitates the correct polymerization of PYK10%2C when tissues are damaged and subcellular structures are destroyed by pests.;symbol=PBP1;Alias=JAL30
				AT3G16440	5585872	5587798	myrosinase-binding protein-like protein-300B;curator_summary=myrosinase-binding protein-like protein (AtMLP-300B) mRNA%2C;symbol=MLP-300B;Alias=ATMLP-300B
				AT3G16450	5588292	5590085	myrosinase-binding protein-like protein-300B;curator_summary=myrosinase-binding protein-like protein (AtMLP-300B) mRNA%2C;symbol=MLP-300B;Alias=ATMLP-300B
				AT3G16460	5592491	5595912	Mannose-binding lectin superfamily protein;symbol=JAL34;full_name=jacalin-related lectin 34;computational_description=Mannose-binding lectin superfamily protein%3B FUNCTIONS IN: copper ion binding%3B INVOLVED IN: response to cold%3B LOCATED IN: cytosol%2C nucleus%2C membrane%3B EXPRESSED IN: 23 plant structures%3B EXPRESSED DURING: 13 growth stages%3B CONTAINS InterPro DOMAIN/s: Mannose-binding l…
				AT3G16470	5595282	5599224	Mannose-binding lectin superfamily protein;curator_summary=JA-responsive gene;symbol=JR1;Alias=JAL35
				AT3G21380	7528181	7530686	Mannose-binding lectin superfamily protein;curator_summary=JA-responsive gene;conf_class=4;symbol=JR1;Alias=JAL35
g3666	20043949	20046302	g11219;g11220;g11221;g3664;g3665;g8930;g8931	AT1G52000	19333088	19336135	Mannose-binding lectin superfamily protein;computational_description=Mannose-binding lectin superfamily protein%3B FUNCTIONS IN: molecular_function unknown%3B INVOLVED IN: response to salt stress%3B LOCATED IN: cellular_component unknown%3B EXPRESSED IN: 22 plant structures%3B EXPRESSED DURING: 14 growth stages%3B CONTAINS InterPro DOMAIN/s: Mannose-binding lectin (InterPro:IPR001229)%3B BEST Ara…
				AT1G52030	19345871	19349088	myrosinase-binding protein 2;curator_summary=Similar to myrosinase binding proteins which may be involved in metabolizing glucosinolates and forming defense compounds to protect against herbivory. Also similar to lectins and other agglutinating factors. Expressed only in flowers.;symbol=MBP2;Alias=F-ATMBP
				AT1G52040	19350314	19352791	Mannose-binding lectin superfamily protein;computational_description=Mannose-binding lectin superfamily protein%3B FUNCTIONS IN: molecular_function unknown%3B INVOLVED IN: response to salt stress%3B LOCATED IN: cellular_component unknown%3B EXPRESSED IN: 22 plant structures%3B EXPRESSED DURING: 14 growth stages%3B CONTAINS InterPro DOMAIN/s: Mannose-binding lectin (InterPro:IPR001229)%3B BEST Ara…
				AT1G61230	22578951	22580781	Mannose-binding lectin superfamily protein;computational_description=Mannose-binding lectin superfamily protein%3B CONTAINS InterPro DOMAIN/s: Mannose-binding lectin (InterPro:IPR001229)%3B BEST Arabidopsis thaliana protein match is: Mannose-binding lectin superfamily protein (TAIR:AT1G61230.1)%3B Has 2072 Blast hits to 671 proteins in 34 species: Archae - 0%3B Bacteria - 0%3B Metazoa - 0%3B Fung…
				AT2G39310	16414034	16416845	jacalin-related lectin 22;symbol=JAL22;full_name=jacalin-related lectin 22;computational_description=jacalin-related lectin 22 (JAL22)%3B FUNCTIONS IN: molecular_function unknown%3B INVOLVED IN: biological_process unknown%3B LOCATED IN: cellular_component unknown%3B EXPRESSED IN: 13 plant structures%3B EXPRESSED DURING: 6 growth stages%3B CONTAINS InterPro DOMAIN/s: Mannose-binding lectin (InterP…
				AT2G39330	16419483	16422158	jacalin-related lectin 22;symbol=JAL22;full_name=jacalin-related lectin 22;computational_description=jacalin-related lectin 22 (JAL22)%3B FUNCTIONS IN: molecular_function unknown%3B INVOLVED IN: biological_process unknown%3B LOCATED IN: cellular_component unknown%3B EXPRESSED IN: 13 plant structures%3B EXPRESSED DURING: 6 growth stages%3B CONTAINS InterPro DOMAIN/s: Mannose-binding lectin (InterP…
				AT3G16420	5579290	5581032	PYK10-binding protein 1;curator_summary=The PBP1(PYK10-binding protein 1) assists the PYK10 (beta-glucosidase complex) in its activity and may act like a molecular chaperone that facilitates the correct polymerization of PYK10%2C when tissues are damaged and subcellular structures are destroyed by pests.;symbol=PBP1;Alias=JAL30
				AT3G16430	5581568	5583258	PYK10-binding protein 1;curator_summary=The PBP1(PYK10-binding protein 1) assists the PYK10 (beta-glucosidase complex) in its activity and may act like a molecular chaperone that facilitates the correct polymerization of PYK10%2C when tissues are damaged and subcellular structures are destroyed by pests.;symbol=PBP1;Alias=JAL30
				AT3G16440	5585872	5587798	myrosinase-binding protein-like protein-300B;curator_summary=myrosinase-binding protein-like protein (AtMLP-300B) mRNA%2C;symbol=MLP-300B;Alias=ATMLP-300B
				AT3G16450	5588292	5590085	myrosinase-binding protein-like protein-300B;curator_summary=myrosinase-binding protein-like protein (AtMLP-300B) mRNA%2C;symbol=MLP-300B;Alias=ATMLP-300B
				AT3G16460	5592491	5595912	Mannose-binding lectin superfamily protein;symbol=JAL34;full_name=jacalin-related lectin 34;computational_description=Mannose-binding lectin superfamily protein%3B FUNCTIONS IN: copper ion binding%3B INVOLVED IN: response to cold%3B LOCATED IN: cytosol%2C nucleus%2C membrane%3B EXPRESSED IN: 23 plant structures%3B EXPRESSED DURING: 13 growth stages%3B CONTAINS InterPro DOMAIN/s: Mannose-binding l…
				AT3G16470	5595282	5599224	Mannose-binding lectin superfamily protein;curator_summary=JA-responsive gene;symbol=JR1;Alias=JAL35
				AT3G21380	7528181	7530686	Mannose-binding lectin superfamily protein;curator_summary=JA-responsive gene;conf_class=4;symbol=JR1;Alias=JAL35
g3668	20052879	20054142	g20322;g2845;g3669;g3670;g7710	AT1G52060	19358800	19360822	Mannose-binding lectin superfamily protein;computational_description=Mannose-binding lectin superfamily protein%3B FUNCTIONS IN: molecular_function unknown%3B INVOLVED IN: biological_process unknown%3B LOCATED IN: endomembrane system%3B EXPRESSED IN: root%3B CONTAINS InterPro DOMAIN/s: Mannose-binding lectin (InterPro:IPR001229)%3B BEST Arabidopsis thaliana protein match is: Mannose-binding lecti…
				AT1G52070	19364809	19366925	Mannose-binding lectin superfamily protein;computational_description=Mannose-binding lectin superfamily protein%3B FUNCTIONS IN: molecular_function unknown%3B INVOLVED IN: biological_process unknown%3B LOCATED IN: endomembrane system%3B EXPRESSED IN: 7 plant structures%3B EXPRESSED DURING: 4 anthesis%2C E expanded cotyledon stage%3B CONTAINS InterPro DOMAIN/s: Mannose-binding lectin (InterPro:IPR…
				AT2G25980	11077438	11079968	jacalin lectin family protein;computational_description=jacalin lectin family protein%3B INVOLVED IN: biological_process unknown%3B LOCATED IN: chloroplast%3B EXPRESSED IN: 7 plant structures%3B EXPRESSED DURING: F mature embryo stage%2C petal differentiation and expansion stage%2C E expanded cotyledon stage%2C D bilateral stage%3B CONTAINS InterPro DOMAIN/s: Mannose-binding lectin (InterPro:IPR0…
				AT5G28520	10492977	10495011	jacalin lectin family protein;conf_class=4;computational_description=jacalin lectin family protein%3B INVOLVED IN: biological_process unknown%3B EXPRESSED IN: 7 plant structures%3B EXPRESSED DURING: F mature embryo stage%2C petal differentiation and expansion stage%2C E expanded cotyledon stage%2C D bilateral stage%3B CONTAINS InterPro DOMAIN/s: Mannose-binding lectin (InterPro:IPR001229)%3B BEST…
g3669	20058827	20061102	g20322;g2845;g3668;g3670;g7710	AT1G52060	19358800	19360822	Mannose-binding lectin superfamily protein;computational_description=Mannose-binding lectin superfamily protein%3B FUNCTIONS IN: molecular_function unknown%3B INVOLVED IN: biological_process unknown%3B LOCATED IN: endomembrane system%3B EXPRESSED IN: root%3B CONTAINS InterPro DOMAIN/s: Mannose-binding lectin (InterPro:IPR001229)%3B BEST Arabidopsis thaliana protein match is: Mannose-binding lecti…
				AT1G52070	19364809	19366925	Mannose-binding lectin superfamily protein;computational_description=Mannose-binding lectin superfamily protein%3B FUNCTIONS IN: molecular_function unknown%3B INVOLVED IN: biological_process unknown%3B LOCATED IN: endomembrane system%3B EXPRESSED IN: 7 plant structures%3B EXPRESSED DURING: 4 anthesis%2C E expanded cotyledon stage%3B CONTAINS InterPro DOMAIN/s: Mannose-binding lectin (InterPro:IPR…
				AT2G25980	11077438	11079968	jacalin lectin family protein;computational_description=jacalin lectin family protein%3B INVOLVED IN: biological_process unknown%3B LOCATED IN: chloroplast%3B EXPRESSED IN: 7 plant structures%3B EXPRESSED DURING: F mature embryo stage%2C petal differentiation and expansion stage%2C E expanded cotyledon stage%2C D bilateral stage%3B CONTAINS InterPro DOMAIN/s: Mannose-binding lectin (InterPro:IPR0…
				AT5G28520	10492977	10495011	jacalin lectin family protein;conf_class=4;computational_description=jacalin lectin family protein%3B INVOLVED IN: biological_process unknown%3B EXPRESSED IN: 7 plant structures%3B EXPRESSED DURING: F mature embryo stage%2C petal differentiation and expansion stage%2C E expanded cotyledon stage%2C D bilateral stage%3B CONTAINS InterPro DOMAIN/s: Mannose-binding lectin (InterPro:IPR001229)%3B BEST…
g3670	20068268	20070552	g20322;g2845;g3668;g3669;g7710	AT1G52060	19358800	19360822	Mannose-binding lectin superfamily protein;computational_description=Mannose-binding lectin superfamily protein%3B FUNCTIONS IN: molecular_function unknown%3B INVOLVED IN: biological_process unknown%3B LOCATED IN: endomembrane system%3B EXPRESSED IN: root%3B CONTAINS InterPro DOMAIN/s: Mannose-binding lectin (InterPro:IPR001229)%3B BEST Arabidopsis thaliana protein match is: Mannose-binding lecti…
				AT1G52070	19364809	19366925	Mannose-binding lectin superfamily protein;computational_description=Mannose-binding lectin superfamily protein%3B FUNCTIONS IN: molecular_function unknown%3B INVOLVED IN: biological_process unknown%3B LOCATED IN: endomembrane system%3B EXPRESSED IN: 7 plant structures%3B EXPRESSED DURING: 4 anthesis%2C E expanded cotyledon stage%3B CONTAINS InterPro DOMAIN/s: Mannose-binding lectin (InterPro:IPR…
				AT2G25980	11077438	11079968	jacalin lectin family protein;computational_description=jacalin lectin family protein%3B INVOLVED IN: biological_process unknown%3B LOCATED IN: chloroplast%3B EXPRESSED IN: 7 plant structures%3B EXPRESSED DURING: F mature embryo stage%2C petal differentiation and expansion stage%2C E expanded cotyledon stage%2C D bilateral stage%3B CONTAINS InterPro DOMAIN/s: Mannose-binding lectin (InterPro:IPR0…
				AT5G28520	10492977	10495011	jacalin lectin family protein;conf_class=4;computational_description=jacalin lectin family protein%3B INVOLVED IN: biological_process unknown%3B EXPRESSED IN: 7 plant structures%3B EXPRESSED DURING: F mature embryo stage%2C petal differentiation and expansion stage%2C E expanded cotyledon stage%2C D bilateral stage%3B CONTAINS InterPro DOMAIN/s: Mannose-binding lectin (InterPro:IPR001229)%3B BEST…
g3673	20081452	20083992	g20575;g20576	AT1G33790	12256474	12260638	jacalin lectin family protein;computational_description=jacalin lectin family protein%3B INVOLVED IN: biological_process unknown%3B LOCATED IN: chloroplast%3B EXPRESSED IN: 7 plant structures%3B EXPRESSED DURING: F mature embryo stage%2C petal differentiation and expansion stage%2C E expanded cotyledon stage%2C D bilateral stage%3B CONTAINS InterPro DOMAIN/s: Mannose-binding lectin (InterPro:IPR0…
				AT1G52100	19383078	19385602	Mannose-binding lectin superfamily protein;computational_description=Mannose-binding lectin superfamily protein%3B FUNCTIONS IN: molecular_function unknown%3B INVOLVED IN: biological_process unknown%3B LOCATED IN: membrane%3B EXPRESSED IN: shoot%2C cotyledon%2C hypocotyl%2C leaf%3B CONTAINS InterPro DOMAIN/s: Mannose-binding lectin (InterPro:IPR001229)%3B BEST Arabidopsis thaliana protein match i…
				AT1G57570	21320915	21324637	Mannose-binding lectin superfamily protein;computational_description=Mannose-binding lectin superfamily protein%3B CONTAINS InterPro DOMAIN/s: Mannose-binding lectin (InterPro:IPR001229)%3B BEST Arabidopsis thaliana protein match is: Mannose-binding lectin superfamily protein (TAIR:AT1G61230.1)%3B Has 2072 Blast hits to 671 proteins in 34 species: Archae - 0%3B Bacteria - 0%3B Metazoa - 0%3B Fung…
				AT5G35940	14090574	14093007	Mannose-binding lectin superfamily protein;computational_description=Mannose-binding lectin superfamily protein%3B FUNCTIONS IN: molecular_function unknown%3B INVOLVED IN: biological_process unknown%3B LOCATED IN: membrane%3B EXPRESSED IN: shoot%2C cotyledon%2C hypocotyl%2C leaf%3B CONTAINS InterPro DOMAIN/s: Mannose-binding lectin (InterPro:IPR001229)%3B BEST Arabidopsis thaliana protein match i…
				AT5G35950	14104943	14106764	Mannose-binding lectin superfamily protein;conf_class=4;computational_description=Mannose-binding lectin superfamily protein%3B FUNCTIONS IN: molecular_function unknown%3B INVOLVED IN: biological_process unknown%3B EXPRESSED IN: shoot%2C hypocotyl%3B CONTAINS InterPro DOMAIN/s: Mannose-binding lectin (InterPro:IPR001229)%3B BEST Arabidopsis thaliana protein match is: Mannose-binding lectin superf…
g3674	20085821	20087612	g21759;g21760	AT1G52110	19386709	19389740	Mannose-binding lectin superfamily protein;computational_description=Mannose-binding lectin superfamily protein%3B CONTAINS InterPro DOMAIN/s: Mannose-binding lectin (InterPro:IPR001229)%3B BEST Arabidopsis thaliana protein match is: Mannose-binding lectin superfamily protein (TAIR:AT5G49870.1)%3B Has 1710 Blast hits to 593 proteins in 35 species: Archae - 0%3B Bacteria - 0%3B Metazoa - 0%3B Fung…
				AT5G49850	20259440	20262585	Mannose-binding lectin superfamily protein;computational_description=Mannose-binding lectin superfamily protein%3B CONTAINS InterPro DOMAIN/s: Mannose-binding lectin (InterPro:IPR001229)%3B BEST Arabidopsis thaliana protein match is: Mannose-binding lectin superfamily protein (TAIR:AT5G49870.1)%3B Has 1807 Blast hits to 1807 proteins in 277 species: Archae - 0%3B Bacteria - 0%3B Metazoa - 736%3B …
				AT5G49870	20270101	20272895	Mannose-binding lectin superfamily protein;computational_description=Mannose-binding lectin superfamily protein%3B CONTAINS InterPro DOMAIN/s: Mannose-binding lectin (InterPro:IPR001229)%3B BEST Arabidopsis thaliana protein match is: Mannose-binding lectin superfamily protein (TAIR:AT5G49870.1)%3B Has 1710 Blast hits to 593 proteins in 35 species: Archae - 0%3B Bacteria - 0%3B Metazoa - 0%3B Fung…
g3678	20109154	20114089	g17355	AT1G52150	19409688	19414764	Homeobox-leucine zipper family protein / lipid-binding START domain-containing protein;curator_summary=Member of the class III HD-ZIP protein family. Contains homeodomain and leucine zipper domain. Critical for vascular development and negatively regulates vascular cell differentiation.;symbol=ATHB-15;computational_description=ATHB-15%3B CONTAINS InterPro DOMAIN/s: Homeobox (InterPro:IPR001356)%2…
				AT4G32880	15863339	15868650	Homeobox-leucine zipper family protein / lipid-binding START domain-containing protein;curator_summary=Member of the class III HD-ZIP protein family. Contains homeodomain and leucine zipper domain. Critical for vascular development and negatively regulates vascular cell differentiation.;symbol=ATHB-15;computational_description=ATHB-15%3B CONTAINS InterPro DOMAIN/s: Homeobox (InterPro:IPR001356)%2…
g3680	20120223	20123729	g11203	AT1G52160	19420715	19424474	tRNAse Z3;curator_summary=Encodes a tRNase Z.;symbol=TRZ3;full_name=tRNAse Z3;computational_description=tRNAse Z3 (TRZ3)%3B BEST Arabidopsis thaliana protein match is: tRNAse Z4 (TAIR:AT3G16260.1)%3B Has 6463 Blast hits to 4305 proteins in 1644 species: Archae - 441%3B Bacteria - 4471%3B Metazoa - 273%3B Fungi - 252%3B Plants - 107%3B Viruses - 0%3B Other Eukaryotes - 919 (source: NCBI BLink).;Db…
				AT3G16260	5509344	5513245	tRNAse Z3;curator_summary=Encodes a tRNase Z.;symbol=TRZ3;full_name=tRNAse Z3;computational_description=tRNAse Z3 (TRZ3)%3B BEST Arabidopsis thaliana protein match is: tRNAse Z4 (TAIR:AT3G16260.1)%3B Has 6463 Blast hits to 4305 proteins in 1644 species: Archae - 441%3B Bacteria - 4471%3B Metazoa - 273%3B Fungi - 252%3B Plants - 107%3B Viruses - 0%3B Other Eukaryotes - 919 (source: NCBI BLink).;Db…
g3685	20146724	20151160	g11196	AT1G52190	19434480	19439031	Major facilitator superfamily protein;curator_summary=Encodes a low affinity nitrate transporter that is expressed in the plasma membrane and found in the phloem of the major veins of leaves. It is responsible for nitrate redistribution to young leaves.;Alias=AtNPF1.2
				AT3G16180	5481325	5485187	Major facilitator superfamily protein;curator_summary=Encodes a low affinity nitrate transporter that is expressed in the plasma membrane and found in the phloem of the major veins of leaves. It is responsible for nitrate redistribution to young leaves.;Alias=AtNPF1.2
g3690	20166154	20167024	g11191	AT1G52230	19454798	19455668	photosystem I subunit H2;curator_summary=Phosphorylation of this protein is dependent on calcium.;symbol=PSAH2;Alias=PSAH-2
				AT3G16140	5467987	5469594	photosystem I subunit H2;curator_summary=Phosphorylation of this protein is dependent on calcium.;symbol=PSAH2;Alias=PSAH-2
g3693	20171084	20174618	g11188	AT1G52260	19460482	19463477	PDI-like 1-5;curator_summary=Encodes a protein disulfide isomerase-like (PDIL) protein%2C a member of a multigene family within the thioredoxin (TRX) superfamily. Unlike several other PDI family members%2C transcript levels for this gene are not up-regulated in response to three different chemical inducers of ER stress (dithiothreitol%2C beta-mercaptoethanol%2C and tunicamycin).;symbol=PDIL1-5;Al…
				AT3G16110	5460793	5463899	PDI-like 1-5;curator_summary=Encodes a protein disulfide isomerase-like (PDIL) protein%2C a member of a multigene family within the thioredoxin (TRX) superfamily. Unlike several other PDI family members%2C transcript levels for this gene are not up-regulated in response to three different chemical inducers of ER stress (dithiothreitol%2C beta-mercaptoethanol%2C and tunicamycin).;symbol=PDIL1-5;Al…
g3694	20174637	20176169	g11187;g11428;g1985;g3427	AT1G22740	8049090	8050784	RAB GTPase homolog G3B;curator_summary=GTP-binding protein Rab7;symbol=RABG3B;Alias=ATRABG3B
				AT1G49300	18234679	18237543	RAB GTPase homolog G3E;curator_summary=encodes a small GTPase involved in membrane trafficking. Gene expression is induced by hydrogen peroxide and lines. Lines overexpressing the gene are more tolerant to high salt and hyperosmotic conditions.;symbol=RABG3E;Alias=ATRAB7
				AT1G52280	19467815	19469586	RAB GTPase homolog G3D;symbol=RABG3d;Alias=AtRABG3d
				AT3G16100	5459162	5460816	RAB GTPase homolog G3D;symbol=RABG3d;Alias=AtRABG3d
				AT3G18820	6484068	6486264	RAB GTPase homolog G3E;curator_summary=encodes a small GTPase involved in membrane trafficking. Gene expression is induced by hydrogen peroxide and lines. Lines overexpressing the gene are more tolerant to high salt and hyperosmotic conditions.;symbol=RABG3E;Alias=ATRAB7
g3696	20181595	20182809		AT1G15250	5248664	5249676	Zinc-binding ribosomal protein family protein;computational_description=Zinc-binding ribosomal protein family protein%3B FUNCTIONS IN: structural constituent of ribosome%3B INVOLVED IN: translation%2C ribosome biogenesis%3B LOCATED IN: ribosome%2C cytosolic large ribosomal subunit%3B EXPRESSED IN: 20 plant structures%3B EXPRESSED DURING: 13 growth stages%3B CONTAINS InterPro DOMAIN/s: Ribosomal p…
				AT1G52300	19474898	19476234	Zinc-binding ribosomal protein family protein;computational_description=Zinc-binding ribosomal protein family protein%3B FUNCTIONS IN: structural constituent of ribosome%3B INVOLVED IN: translation%2C ribosome biogenesis%3B LOCATED IN: cytosolic ribosome%2C ribosome%3B EXPRESSED IN: 24 plant structures%3B EXPRESSED DURING: 15 growth stages%3B CONTAINS InterPro DOMAIN/s: Ribosomal protein L37e%2C …
				AT3G16080	5454762	5455942	Zinc-binding ribosomal protein family protein;computational_description=Zinc-binding ribosomal protein family protein%3B FUNCTIONS IN: structural constituent of ribosome%3B INVOLVED IN: translation%2C ribosome biogenesis%3B LOCATED IN: ribosome%2C cytosolic large ribosomal subunit%3B EXPRESSED IN: 20 plant structures%3B EXPRESSED DURING: 13 growth stages%3B CONTAINS InterPro DOMAIN/s: Ribosomal p…
g3702	20203794	20210529	g11177;g5968	AT1G52360	19499146	19506309	Coatomer%2C beta' subunit;computational_description=Coatomer%2C beta' subunit%3B FUNCTIONS IN: structural molecule activity%3B INVOLVED IN: intracellular protein transport%2C vesicle-mediated transport%3B LOCATED IN: membrane coat%2C COPI vesicle coat%3B EXPRESSED IN: 24 plant structures%3B EXPRESSED DURING: 13 growth stages%3B CONTAINS InterPro DOMAIN/s: WD40 repeat 2 (InterPro:IPR019782)%2C Coa…
				AT1G79990	30085750	30092239	coatomer subunit beta-2;computational_description=structural molecules%3B FUNCTIONS IN: structural molecule activity%3B INVOLVED IN: intracellular protein transport%2C vesicle-mediated transport%3B LOCATED IN: membrane coat%2C endomembrane system%2C COPI vesicle coat%3B EXPRESSED IN: 25 plant structures%3B EXPRESSED DURING: 15 growth stages%3B CONTAINS InterPro DOMAIN/s: WD40 repeat 2 (InterPro:I…
				AT3G15980	5411278	5418632	Coatomer%2C beta' subunit;computational_description=Coatomer%2C beta' subunit%3B FUNCTIONS IN: structural molecule activity%3B INVOLVED IN: intracellular protein transport%2C vesicle-mediated transport%3B LOCATED IN: membrane coat%2C COPI vesicle coat%3B EXPRESSED IN: 24 plant structures%3B EXPRESSED DURING: 13 growth stages%3B CONTAINS InterPro DOMAIN/s: WD40 repeat 2 (InterPro:IPR019782)%2C Coa…
g3703	20211154	20213502	g16939	AT1G52370	19506356	19508934	Ribosomal protein L22p/L17e family protein;computational_description=Ribosomal protein L22p/L17e family protein%3B FUNCTIONS IN: structural constituent of ribosome%3B INVOLVED IN: translation%3B LOCATED IN: ribosome%2C intracellular%2C large ribosomal subunit%3B CONTAINS InterPro DOMAIN/s: Ribosomal protein L22/L17 (InterPro:IPR001063)%2C Ribosomal protein L22%2C bacterial-type (InterPro:IPR00572…
				AT4G28360	14028983	14031049	Ribosomal protein L22p/L17e family protein;computational_description=Ribosomal protein L22p/L17e family protein%3B FUNCTIONS IN: structural constituent of ribosome%3B INVOLVED IN: translation%3B LOCATED IN: ribosome%2C intracellular%2C large ribosomal subunit%3B CONTAINS InterPro DOMAIN/s: Ribosomal protein L22/L17 (InterPro:IPR001063)%2C Ribosomal protein L22%2C bacterial-type (InterPro:IPR00572…
g3705	20219764	20222847	g11665	AT1G52400	19514989	19518411	beta glucosidase 18;curator_summary=encodes a member of glycosyl hydrolase family 1%2C located in inducible ER bodies which were formed after wounding%2C required in inducible ER body formation;symbol=BGLU18;Alias=ATBG1
				AT3G21370	7524054	7527677	beta glucosidase 18;curator_summary=encodes a member of glycosyl hydrolase family 1%2C located in inducible ER bodies which were formed after wounding%2C required in inducible ER body formation;symbol=BGLU18;Alias=ATBG1
g3707	20230844	20233313	g12433;g18284;g6661;g6676	AT1G52415	19526153	19526888	Bifunctional inhibitor/lipid-transfer protein/seed storage 2S albumin superfamily protein;computational_description=Bifunctional inhibitor/lipid-transfer protein/seed storage 2S albumin superfamily protein%3B FUNCTIONS IN: molecular_function unknown%3B LOCATED IN: endomembrane system%3B CONTAINS InterPro DOMAIN/s: Bifunctional inhibitor/plant lipid transfer protein/seed storage (InterPro:IPR01614…
				AT2G07800	3589410	3590008	hypothetical protein;locus_type=protein_coding
g3708	20233315	20235719	g11605;g12234;g12365;g15045;g15294;g17894;g19265;g20202;g20261;g20626;g3014;g6662	AT1G18050	6209771	6211588	SWAP/surp RNA-binding domain protein;computational_description=SWAP (Suppressor-of-White-APricot)/surp RNA-binding domain-containing protein%3B FUNCTIONS IN: RNA binding%3B INVOLVED IN: RNA processing%3B LOCATED IN: cellular_component unknown%3B CONTAINS InterPro DOMAIN/s: SWAP/Surp (InterPro:IPR000061)%3B BEST Arabidopsis thaliana protein match is: unknown protein (TAIR:AT3G30370.1)%3B Has 226 B…
				AT3G30370	11965180	11965719	SWAP/surp RNA-binding domain protein;computational_description=SWAP (Suppressor-of-White-APricot)/surp RNA-binding domain-containing protein%3B FUNCTIONS IN: RNA binding%3B INVOLVED IN: RNA processing%3B LOCATED IN: cellular_component unknown%3B CONTAINS InterPro DOMAIN/s: SWAP/Surp (InterPro:IPR000061)%3B BEST Arabidopsis thaliana protein match is: unknown protein (TAIR:AT3G30370.1)%3B Has 226 B…
g3709	20236324	20239737	g11173	AT1G52420	19527822	19531443	UDP-Glycosyltransferase superfamily protein;computational_description=UDP-Glycosyltransferase superfamily protein%3B FUNCTIONS IN: transferase activity%2C transferring glycosyl groups%3B INVOLVED IN: biosynthetic process%3B EXPRESSED IN: 22 plant structures%3B EXPRESSED DURING: 13 growth stages%3B CONTAINS InterPro DOMAIN/s: Glycosyl transferase%2C group 1 (InterPro:IPR001296)%3B BEST Arabidopsis…
				AT3G15940	5393451	5396994	UDP-Glycosyltransferase superfamily protein;computational_description=UDP-Glycosyltransferase superfamily protein%3B FUNCTIONS IN: transferase activity%2C transferring glycosyl groups%3B INVOLVED IN: biosynthetic process%3B EXPRESSED IN: 22 plant structures%3B EXPRESSED DURING: 13 growth stages%3B CONTAINS InterPro DOMAIN/s: Glycosyl transferase%2C group 1 (InterPro:IPR001296)%3B BEST Arabidopsis…
g3710	20239779	20244529	g3712	AT1G52430	19531350	19536422	Ubiquitin carboxyl-terminal hydrolase-related protein;computational_description=Ubiquitin carboxyl-terminal hydrolase-related protein%3B FUNCTIONS IN: ubiquitin thiolesterase activity%3B INVOLVED IN: ubiquitin-dependent protein catabolic process%3B LOCATED IN: cellular_component unknown%3B CONTAINS InterPro DOMAIN/s: Protein of unknown function DUF627 (InterPro:IPR006866)%2C Peptidase C19%2C ubiq…
				AT1G52450	19541577	19546357	Ubiquitin carboxyl-terminal hydrolase-related protein;computational_description=Ubiquitin carboxyl-terminal hydrolase-related protein%3B FUNCTIONS IN: ubiquitin thiolesterase activity%3B INVOLVED IN: ubiquitin-dependent protein catabolic process%3B LOCATED IN: cellular_component unknown%3B CONTAINS InterPro DOMAIN/s: Protein of unknown function DUF627 (InterPro:IPR006866)%2C Peptidase C19%2C ubiq…
g3712	20250054	20254819	g3710	AT1G52430	19531350	19536422	Ubiquitin carboxyl-terminal hydrolase-related protein;computational_description=Ubiquitin carboxyl-terminal hydrolase-related protein%3B FUNCTIONS IN: ubiquitin thiolesterase activity%3B INVOLVED IN: ubiquitin-dependent protein catabolic process%3B LOCATED IN: cellular_component unknown%3B CONTAINS InterPro DOMAIN/s: Protein of unknown function DUF627 (InterPro:IPR006866)%2C Peptidase C19%2C ubiq…
				AT1G52450	19541577	19546357	Ubiquitin carboxyl-terminal hydrolase-related protein;computational_description=Ubiquitin carboxyl-terminal hydrolase-related protein%3B FUNCTIONS IN: ubiquitin thiolesterase activity%3B INVOLVED IN: ubiquitin-dependent protein catabolic process%3B LOCATED IN: cellular_component unknown%3B CONTAINS InterPro DOMAIN/s: Protein of unknown function DUF627 (InterPro:IPR006866)%2C Peptidase C19%2C ubiq…
g3720	20278265	20282259	g11168	AT1G52540	19570058	19572204	Protein kinase superfamily protein;computational_description=Protein kinase superfamily protein%3B FUNCTIONS IN: protein tyrosine kinase activity%2C protein kinase activity%2C kinase activity%2C ATP binding%3B INVOLVED IN: protein amino acid phosphorylation%3B LOCATED IN: plasma membrane%3B EXPRESSED IN: 23 plant structures%3B EXPRESSED DURING: 13 growth stages%3B CONTAINS InterPro DOMAIN/s: Prot…
				AT3G15890	5374248	5376275	Protein kinase superfamily protein;computational_description=Protein kinase superfamily protein%3B FUNCTIONS IN: protein tyrosine kinase activity%2C protein kinase activity%2C kinase activity%2C ATP binding%3B INVOLVED IN: protein amino acid phosphorylation%3B LOCATED IN: plasma membrane%3B EXPRESSED IN: 23 plant structures%3B EXPRESSED DURING: 13 growth stages%3B CONTAINS InterPro DOMAIN/s: Prot…
g3723	20291543	20295455	g11152	AT1G52570	19583617	19587531	phospholipase D alpha 2;curator_summary=member of C2-PLD subfamily;symbol=PLDALPHA2;full_name=phospholipase D alpha 2;computational_description=phospholipase D alpha 2 (PLDALPHA2)%3B FUNCTIONS IN: phospholipase D activity%3B INVOLVED IN: phosphatidylcholine metabolic process%2C metabolic process%3B LOCATED IN: chloroplast envelope%3B EXPRESSED IN: 20 plant structures%3B EXPRESSED DURING: 11 growt…
				AT3G15730	5330194	5333745	phospholipase D alpha 2;curator_summary=member of C2-PLD subfamily;symbol=PLDALPHA2;full_name=phospholipase D alpha 2;computational_description=phospholipase D alpha 2 (PLDALPHA2)%3B FUNCTIONS IN: phospholipase D activity%3B INVOLVED IN: phosphatidylcholine metabolic process%2C metabolic process%3B LOCATED IN: chloroplast envelope%3B EXPRESSED IN: 20 plant structures%3B EXPRESSED DURING: 11 growt…
g3725	20298410	20300501		AT1G52600	19590434	19592731	Peptidase S24/S26A/S26B/S26C family protein;computational_description=Peptidase S24/S26A/S26B/S26C family protein%3B FUNCTIONS IN: peptidase activity%3B INVOLVED IN: proteolysis%2C signal peptide processing%3B LOCATED IN: endoplasmic reticulum%2C plasma membrane%2C membrane%3B EXPRESSED IN: 26 plant structures%3B EXPRESSED DURING: 14 growth stages%3B CONTAINS InterPro DOMAIN/s: Peptidase S24/S26A…
				AT3G15710	5323262	5324966	Peptidase S24/S26A/S26B/S26C family protein;computational_description=Peptidase S24/S26A/S26B/S26C family protein%3B FUNCTIONS IN: peptidase activity%3B INVOLVED IN: proteolysis%2C signal peptide processing%3B LOCATED IN: endoplasmic reticulum%2C plasma membrane%2C membrane%3B EXPRESSED IN: 26 plant structures%3B EXPRESSED DURING: 14 growth stages%3B CONTAINS InterPro DOMAIN/s: Peptidase S24/S26A…
g3733	20327270	20328281	g11147	AT3G15670	5309886	5310988	Late embryogenesis abundant protein (LEA) family protein;symbol=LEA7;full_name=LATE EMBRYOGENESIS ABUNDANT 7;computational_description=Late embryogenesis abundant protein (LEA) family protein%3B BEST Arabidopsis thaliana protein match is: Late embryogenesis abundant protein (LEA) family protein (TAIR:AT3G15670.1)%3B Has 2929 Blast hits to 1441 proteins in 420 species: Archae - 10%3B Bacteria - 76…
g3737	20338387	20351735	g11145	AT3G15650	5305549	5307979	alpha/beta-Hydrolases superfamily protein;computational_description=alpha/beta-Hydrolases superfamily protein%3B FUNCTIONS IN: hydrolase activity%2C carboxylesterase activity%3B INVOLVED IN: biological_process unknown%3B EXPRESSED IN: 11 plant structures%3B EXPRESSED DURING: 7 growth stages%3B CONTAINS InterPro DOMAIN/s: Phospholipase/carboxylesterase (InterPro:IPR003140)%3B BEST Arabidopsis thal…
g3739	20354060	20356571	g11141	AT1G52730	19642452	19645211	Transducin/WD40 repeat-like superfamily protein;computational_description=Transducin/WD40 repeat-like superfamily protein%3B CONTAINS InterPro DOMAIN/s: WD40 repeat 2 (InterPro:IPR019782)%2C WD40 repeat-like-containing domain (InterPro:IPR011046)%2C WD40 repeat%2C conserved site (InterPro:IPR019775)%2C WD40-repeat-containing domain (InterPro:IPR017986)%2C WD40/YVTN repeat-like-containing domain (…
				AT3G15610	5290847	5293241	Transducin/WD40 repeat-like superfamily protein;computational_description=Transducin/WD40 repeat-like superfamily protein%3B CONTAINS InterPro DOMAIN/s: WD40 repeat 2 (InterPro:IPR019782)%2C WD40 repeat-like-containing domain (InterPro:IPR011046)%2C WD40 repeat%2C conserved site (InterPro:IPR019775)%2C WD40-repeat-containing domain (InterPro:IPR017986)%2C WD40/YVTN repeat-like-containing domain (…
g3740	20356770	20358006	g13620;g14864;g8885	AT1G52740	19645236	19646485	histone H2A protein 9;curator_summary=Encodes HTA9%2C a histone H2A protein. Loss of all H2A.Z (triple mutant with HTA8 and HTA11) results in a reduction in DNA methylation of transposons but not that of genes. Loss of H2A.Z causes misregulation of many genes involved in the response to developmental and environmental cues%2C and that these genes tend to have high levels of gene-body H2A.Z.;symbo…
				AT2G38810	16219220	16220928	histone H2A 8;curator_summary=Encodes HTA8%2C a histone H2A protein. Loss of all H2A.Z (triple mutant with HTA9 and HTA11) results in a reduction in DNA methylation of transposons but not that of genes. Loss of H2A.Z causes misregulation of many genes involved in the response to developmental and environmental cues%2C and that these genes tend to have high levels of gene-body H2A.Z.;symbol=HTA8;f…
				AT3G54560	20196140	20197726	histone H2A protein 9;curator_summary=Encodes HTA9%2C a histone H2A protein. Loss of all H2A.Z (triple mutant with HTA8 and HTA11) results in a reduction in DNA methylation of transposons but not that of genes. Loss of H2A.Z causes misregulation of many genes involved in the response to developmental and environmental cues%2C and that these genes tend to have high levels of gene-body H2A.Z.;symbo…
				AT4G13570	7884516	7885982	histone H2A 4;curator_summary=Encodes HTA4%2C a histone H2A protein.;symbol=HTA4;full_name=histone H2A 4;computational_description=histone H2A 4 (HTA4)%3B FUNCTIONS IN: DNA binding%3B INVOLVED IN: nucleosome assembly%3B LOCATED IN: nucleus%2C nucleosome%3B EXPRESSED IN: stem%2C embryo%2C sepal%2C seed%3B EXPRESSED DURING: 4 anthesis%2C F mature embryo stage%2C E expanded cotyledon stage%3B CONTAI…
g3749	20381962	20382585		AT1G52825	19670395	19671059	sporulation-specific protein;computational_description=unknown protein%3B FUNCTIONS IN: molecular_function unknown%3B INVOLVED IN: biological_process unknown%3B LOCATED IN: endomembrane system%3B CONTAINS InterPro DOMAIN/s: Protein of unknown function DUF2346 (InterPro:IPR018625)%3B BEST Arabidopsis thaliana protein match is: unknown protein (TAIR:AT4G14615.1)%3B Has 52 Blast hits to 49 proteins …
				AT4G14615	8383727	8385249	sporulation-specific protein;computational_description=unknown protein%3B FUNCTIONS IN: molecular_function unknown%3B INVOLVED IN: biological_process unknown%3B LOCATED IN: endomembrane system%3B CONTAINS InterPro DOMAIN/s: Protein of unknown function DUF2346 (InterPro:IPR018625)%3B BEST Arabidopsis thaliana protein match is: unknown protein (TAIR:AT4G14615.1)%3B Has 52 Blast hits to 49 proteins …
g3753	20398253	20399725	g11130	AT1G52880	19688708	19690589	NAC (No Apical Meristem) domain transcriptional regulator superfamily protein;curator_summary=Transcription factor with a NAC domain. Homologous to the petunia gene NAM which is required for the development of the shoot. Expressed in the embryo.;symbol=NAM;Alias=ANAC018
				AT3G15510	5243432	5245510	NAC (No Apical Meristem) domain transcriptional regulator superfamily protein;curator_summary=Transcription factor with a NAC domain. Homologous to the petunia gene NAM which is required for the development of the shoot. Expressed in the embryo.;symbol=NAM;Alias=ANAC018
g3754	20406203	20407605	g11129	AT1G52890	19696923	19698482	NAC domain containing protein 19;curator_summary=encodes a NAC transcription factor whose expression is induced by drought%2C high salt%2C and abscisic acid. This gene binds to ERD1 promoter in vitro.;symbol=NAC019;Alias=ANAC019
				AT3G15500	5234457	5236196	NAC domain containing protein 19;curator_summary=encodes a NAC transcription factor whose expression is induced by drought%2C high salt%2C and abscisic acid. This gene binds to ERD1 promoter in vitro.;symbol=NAC019;Alias=ANAC019
g3756	20415260	20416177		AT1G27565	9574550	9575189	hypothetical protein;computational_description=unknown protein%3B FUNCTIONS IN: molecular_function unknown%3B INVOLVED IN: biological_process unknown%3B LOCATED IN: cellular_component unknown%3B BEST Arabidopsis thaliana protein match is: unknown protein (TAIR:AT1G52905.1)%3B Has 3 Blast hits to 3 proteins in 1 species: Archae - 0%3B Bacteria - 0%3B Metazoa - 0%3B Fungi - 0%3B Plants - 3%3B Virus…
				AT1G52905	19706047	19706885	hypothetical protein;computational_description=unknown protein%3B FUNCTIONS IN: molecular_function unknown%3B INVOLVED IN: biological_process unknown%3B LOCATED IN: cellular_component unknown%3B BEST Arabidopsis thaliana protein match is: unknown protein (TAIR:AT1G52905.1)%3B Has 3 Blast hits to 3 proteins in 1 species: Archae - 0%3B Bacteria - 0%3B Metazoa - 0%3B Fungi - 0%3B Plants - 3%3B Virus…
g3757	20417220	20418502	g11127	AT1G52910	19708011	19709323	fiber (DUF1218);computational_description=Protein of unknown function (DUF1218)%3B FUNCTIONS IN: molecular_function unknown%3B INVOLVED IN: biological_process unknown%3B LOCATED IN: endomembrane system%3B EXPRESSED IN: 20 plant structures%3B EXPRESSED DURING: 13 growth stages%3B CONTAINS InterPro DOMAIN/s: Protein of unknown function DUF1218 (InterPro:IPR009606)%3B BEST Arabidopsis thaliana prote…
				AT3G15480	5226161	5227935	fiber (DUF1218);computational_description=Protein of unknown function (DUF1218)%3B FUNCTIONS IN: molecular_function unknown%3B INVOLVED IN: biological_process unknown%3B LOCATED IN: endomembrane system%3B EXPRESSED IN: 20 plant structures%3B EXPRESSED DURING: 13 growth stages%3B CONTAINS InterPro DOMAIN/s: Protein of unknown function DUF1218 (InterPro:IPR009606)%3B BEST Arabidopsis thaliana prote…
[truncated: 961 more rows]

[truncated: 9 more sheets: TableS11, TableS12, TableS13, Table S14, TableS15, TableS16, TableS17, TableS18, TableS19]
